# Supplementary material for: (4-Fluoro­phen­yl-κC)(N,N,N′,N′-tetra­methyl­ethylenedi­amine-κ2 N,N′)(tri­fluoro­meth­yl-κC)palladium(II)
Source: Acta Crystallogr Sect E Struct Rep Online. 2014 Apr 16;70(Pt 5):m179. doi: 10.1107/S1600536814007855 (PMC4011221; doi:10.1107/S1600536814007855)
Supplement: Supplementary file 1 [file e-70-0m179-sup1.cif]

##############################################################################
#                                                                            #
# This CIF contains the data in a paper accepted for publication in          #
# Acta Crystallographica Section E. It conforms to the requirements of       #
# Notes for Authors for Acta Crystallographica Section E, and has been       #
# peer reviewed under the auspices of the IUCr Commission on Journals.       #
#                                                                            #
# Full details of the Crystallographic Information File format               #
# are given in the paper "The Crystallographic Information File (CIF):       #
# a New Standard Archive File for Crystallography" by S. R. Hall, F. H.      #
# Allen and I. D. Brown [Acta Cryst. (1991), A47, 655-685].                  #
#                                                                            #
# The current version of the core CIF dictionary is obtainable from          #
# ftp://ftp.iucr.org/pub/cif_core.dic.                                       #
#                                                                            #
# Software is freely available for graphical display of the structure(s)     #
# in this CIF. For information consult the CIF software page                 #
# http://www.iucr.org/resources/cif/software.                                #
#                                                                            #
# This file may be used for bona fide research purposes within the           #
# scientific community so long as proper attribution is given to the journal # 
# article from which it was obtained.                                        #
#                                                                            #
##############################################################################
data_I
_audit_creation_method     SHELXL-97
_database_code_depnum_ccdc_archive     'CCDC 996158'
_chemical_name_systematic
;\
(4-Fluorophenyl-\k<i>C</i>)(<i>N</i>,<i>N</i>,<i>N</i>',<i>N</i>'-\
tetramethylethylenediamine-\k^2^<i>N</i>,<i>N</i>')(trifluoromethyl-\
\k<i>C</i>)palladium(II)
;
_chemical_name_common     ?
_chemical_formula_moiety     'C13 H20 F4 N2 Pd'
_chemical_formula_sum     'C13 H20 F4 N2 Pd'
_chemical_formula_iupac     '[Pd (C F3) (C6 H4 F) (C6 H16 N2)]'
_chemical_formula_weight     386.71
_chemical_melting_point     ?
_symmetry_cell_setting     monoclinic
_symmetry_space_group_name_H-M     'P 21/c'
_symmetry_space_group_name_Hall     '-P 2ybc'
loop_
    _symmetry_equiv_pos_as_xyz
    'x, y, z'
    '-x, y+1/2, -z+1/2'
    '-x, -y, -z'
    'x, -y-1/2, z-1/2'
_cell_length_a     16.6651(19)
_cell_length_b     8.3464(9)
_cell_length_c     11.4710(13)
_cell_angle_alpha     90.00
_cell_angle_beta     103.063(2)
_cell_angle_gamma     90.00
_cell_volume     1554.3(3)
_cell_formula_units_Z     4
_cell_measurement_reflns_used     6327
_cell_measurement_theta_min     2.51
_cell_measurement_theta_max     28.32
_cell_measurement_temperature     296(2)
_cell_special_details     ?
_exptl_crystal_description     block
_exptl_crystal_colour     colourless
_exptl_crystal_size_max     0.29
_exptl_crystal_size_mid     0.27
_exptl_crystal_size_min     0.19
_exptl_crystal_density_diffrn     1.653
_exptl_crystal_density_meas     ?
_exptl_crystal_density_method     'not measured'
_exptl_crystal_F_000     776
_exptl_absorpt_coefficient_mu     1.227
_exptl_absorpt_correction_type     multi-scan
_exptl_absorpt_process_details     '(SADABS; Bruker, 2007)'
_exptl_absorpt_correction_T_min     0.7174
_exptl_absorpt_correction_T_max     0.8003
_exptl_special_details     ?
_diffrn_ambient_temperature     296(2)
_diffrn_radiation_type     MoK\a
_diffrn_radiation_wavelength     0.71073
_diffrn_radiation_source     'fine-focus sealed tube'
_diffrn_radiation_monochromator     graphite
_diffrn_measurement_device_type     'Bruker APEXII CCD'
_diffrn_measurement_method     '\f and \w scans'
_diffrn_detector_area_resol_mean     ?
_diffrn_reflns_number     8555
_diffrn_reflns_av_R_equivalents     0.0317
_diffrn_reflns_av_sigmaI/netI     0.0330
_diffrn_reflns_theta_min     2.51
_diffrn_reflns_theta_max     25.50
_diffrn_reflns_theta_full     25.50
_diffrn_measured_fraction_theta_max     0.996
_diffrn_measured_fraction_theta_full     0.996
_diffrn_reflns_limit_h_min     -20
_diffrn_reflns_limit_h_max     19
_diffrn_reflns_limit_k_min     -7
_diffrn_reflns_limit_k_max     10
_diffrn_reflns_limit_l_min     -13
_diffrn_reflns_limit_l_max     13
_refine_special_details
;
Refinement of <i>F</i>^2^ against ALL reflections. The weighted <i>R</i>-factor
<i>wR</i> and goodness of fit <i>S</i> are based on <i>F</i>^2^, conventional
<i>R</i>-factors <i>R</i> are based on <i>F</i>, with <i>F</i> set to zero for
negative <i>F</i>^2^. The threshold expression of <i>F</i>^2^ >
\s(<i>F</i>^2^) is used only for calculating <i>R</i>-factors(gt) <i>etc</i>.
and is not relevant to the choice of reflections for refinement.
<i>R</i>-factors based on <i>F</i>^2^ are statistically about twice as large
as those based on <i>F</i>, and <i>R</i>- factors based on ALL data will be
even larger.
;
_reflns_number_total     2875
_reflns_number_gt     2628
_reflns_threshold_expression     I>2sigma(I)
_refine_ls_structure_factor_coef     Fsqd
_refine_ls_matrix_type     full
_refine_ls_R_factor_all     0.0289
_refine_ls_R_factor_gt     0.0262
_refine_ls_wR_factor_gt     0.0655
_refine_ls_wR_factor_ref     0.0671
_refine_ls_goodness_of_fit_ref     1.035
_refine_ls_restrained_S_all     1.035
_refine_ls_number_reflns     2875
_refine_ls_number_parameters     180
_refine_ls_number_restraints     0
_refine_ls_hydrogen_treatment     constr
_refine_ls_weighting_scheme     calc
_refine_ls_weighting_details
         'calc w=1/[\s^2^(Fo^2^)+(0.0257P)^2^+1.3072P] where P=(Fo^2^+2Fc^2^)/3'
_atom_sites_solution_hydrogens     geom
_atom_sites_solution_primary     direct
_atom_sites_solution_secondary     difmap
_refine_ls_shift/su_max     0.000
_refine_ls_shift/su_mean     0.000
_refine_diff_density_max     0.555
_refine_diff_density_min     -0.415
_refine_ls_extinction_method     'SHELXL97 (Sheldrick, 2008)'
_refine_ls_extinction_coef     0.0130(7)
_refine_ls_extinction_expression
                                  'Fc^*^=kFc[1+0.001xFc^2^\l^3^/sin(2\q)]^-1/4^'
loop_
    _atom_type_symbol
    _atom_type_description
    _atom_type_scat_dispersion_real
    _atom_type_scat_dispersion_imag
    _atom_type_scat_source
    'C' 'C' 0.0033 0.0016
                         'International Tables Vol C Tables 4.2.6.8 and 6.1.1.4'
    'H' 'H' 0.0000 0.0000
                         'International Tables Vol C Tables 4.2.6.8 and 6.1.1.4'
    'N' 'N' 0.0061 0.0033
                         'International Tables Vol C Tables 4.2.6.8 and 6.1.1.4'
    'O' 'O' 0.0106 0.0060
                         'International Tables Vol C Tables 4.2.6.8 and 6.1.1.4'
    'F' 'F' 0.0171 0.0103
                         'International Tables Vol C Tables 4.2.6.8 and 6.1.1.4'
    'Pd' 'Pd' -0.9988 1.0072
                         'International Tables Vol C Tables 4.2.6.8 and 6.1.1.4'
_computing_data_collection     'APEX2 (Bruker, 2007)'
_computing_cell_refinement     'SAINT (Bruker, 2007)'
_computing_data_reduction     'SAINT (Bruker, 2007)'
_computing_structure_solution     'SHELXS97 (Sheldrick, 2008)'
_computing_structure_refinement     'SHELXL97 (Sheldrick, 2008)'
_computing_molecular_graphics     'SHELXTL (Sheldrick, 2008)'
_computing_publication_material     'SHELXTL (Sheldrick, 2008)'
loop_
    _atom_site_type_symbol
    _atom_site_label
    _atom_site_fract_x
    _atom_site_fract_y
    _atom_site_fract_z
    _atom_site_U_iso_or_equiv
    _atom_site_adp_type
    _atom_site_calc_flag
    _atom_site_refinement_flags
    _atom_site_occupancy
    _atom_site_symmetry_multiplicity
    _atom_site_disorder_assembly
    _atom_site_disorder_group
    C C1 0.1947(3) 0.3541(4) -0.1824(3) 0.0676(10) Uani d . 1 1 . .
    H H1A 0.1625 0.2614 -0.2124 0.101 Uiso calc R 1 1 . .
    H H1B 0.2458 0.3510 -0.2077 0.101 Uiso calc R 1 1 . .
    H H1C 0.1649 0.4492 -0.2130 0.101 Uiso calc R 1 1 . .
    C C2 0.1308(2) 0.3660(4) -0.0178(4) 0.0697(10) Uani d . 1 1 . .
    H H2A 0.1389 0.3639 0.0677 0.104 Uiso calc R 1 1 . .
    H H2B 0.0969 0.2770 -0.0517 0.104 Uiso calc R 1 1 . .
    H H2C 0.1041 0.4643 -0.0482 0.104 Uiso calc R 1 1 . .
    C C3 0.2600(3) 0.4968(4) -0.0004(4) 0.0770(12) Uani d . 1 1 . .
    H H3A 0.2441 0.5870 -0.0539 0.092 Uiso calc R 1 1 . .
    H H3B 0.2472 0.5237 0.0757 0.092 Uiso calc R 1 1 . .
    C C4 0.3477(2) 0.4711(5) 0.0176(5) 0.0831(13) Uani d . 1 1 . .
    H H4A 0.3763 0.5657 0.0548 0.100 Uiso calc R 1 1 . .
    H H4B 0.3611 0.4580 -0.0599 0.100 Uiso calc R 1 1 . .
    C C5 0.3906(3) 0.3625(5) 0.2209(4) 0.0832(14) Uani d . 1 1 . .
    H H5A 0.4169 0.2726 0.2661 0.125 Uiso calc R 1 1 . .
    H H5B 0.3382 0.3815 0.2399 0.125 Uiso calc R 1 1 . .
    H H5C 0.4247 0.4558 0.2406 0.125 Uiso calc R 1 1 . .
    C C6 0.4590(2) 0.2862(5) 0.0683(4) 0.0691(10) Uani d . 1 1 . .
    H H6A 0.4948 0.3776 0.0825 0.104 Uiso calc R 1 1 . .
    H H6B 0.4514 0.2533 -0.0137 0.104 Uiso calc R 1 1 . .
    H H6C 0.4831 0.2000 0.1199 0.104 Uiso calc R 1 1 . .
    C C7 0.12779(18) -0.0466(4) -0.0076(3) 0.0492(7) Uani d . 1 1 . .
    H H7 0.1232 -0.0043 0.0656 0.059 Uiso calc R 1 1 . .
    C C8 0.0662(2) -0.1472(4) -0.0689(4) 0.0658(10) Uani d . 1 1 . .
    H H8 0.0208 -0.1718 -0.0378 0.079 Uiso calc R 1 1 . .
    C C9 0.0738(2) -0.2090(4) -0.1757(4) 0.0658(10) Uani d . 1 1 . .
    C C10 0.1397(3) -0.1777(4) -0.2232(3) 0.0675(11) Uani d . 1 1 . .
    H H10 0.1438 -0.2216 -0.2961 0.081 Uiso calc R 1 1 . .
    C C11 0.2004(2) -0.0786(4) -0.1598(3) 0.0557(8) Uani d . 1 1 . .
    H H11 0.2465 -0.0585 -0.1904 0.067 Uiso calc R 1 1 . .
    C C12 0.19541(17) -0.0076(3) -0.0519(2) 0.0389(6) Uani d . 1 1 . .
    C C13 0.34552(19) -0.0443(4) 0.1069(3) 0.056 Uani d . 1 1 . .
    F F1 0.30400(16) -0.1597(3) 0.1466(3) 0.0905(8) Uani d . 1 1 . .
    F F2 0.40331(16) -0.0049(3) 0.2069(3) 0.1081(10) Uani d . 1 1 . .
    F F3 0.3877(2) -0.1208(3) 0.0386(3) 0.1207(12) Uani d . 1 1 . .
    F F4 0.01374(16) -0.3096(3) -0.2362(3) 0.1088(10) Uani d . 1 1 . .
    N N1 0.21161(16) 0.3549(3) -0.0509(2) 0.0455(6) Uani d . 1 1 . .
    N N2 0.37856(16) 0.3287(3) 0.0931(2) 0.0483(6) Uani d . 1 1 . .
    Pd Pd1 0.282550(12) 0.14760(2) 0.027333(17) 0.03517(11) Uani d . 1 1 . .
loop_
    _atom_site_aniso_label
    _atom_site_aniso_U_11
    _atom_site_aniso_U_22
    _atom_site_aniso_U_33
    _atom_site_aniso_U_12
    _atom_site_aniso_U_13
    _atom_site_aniso_U_23
    C1 0.092(3) 0.062(2) 0.0461(18) 0.0159(19) 0.0097(18) 0.0128(15)
    C2 0.070(2) 0.062(2) 0.082(3) 0.0226(18) 0.027(2) 0.0115(19)
    C3 0.080(3) 0.0372(19) 0.101(3) -0.0030(18) -0.006(2) 0.0041(19)
    C4 0.071(3) 0.045(2) 0.132(4) -0.0135(18) 0.019(2) 0.009(2)
    C5 0.076(3) 0.109(4) 0.067(2) -0.034(2) 0.022(2) -0.039(2)
    C6 0.0481(19) 0.087(3) 0.075(2) -0.0154(19) 0.0203(17) -0.011(2)
    C7 0.0449(16) 0.0494(18) 0.0536(17) -0.0037(14) 0.0119(13) -0.0032(14)
    C8 0.0386(17) 0.060(2) 0.097(3) -0.0064(15) 0.0099(18) 0.0007(19)
    C9 0.056(2) 0.0447(19) 0.079(2) -0.0073(16) -0.0217(19) -0.0024(18)
    C10 0.099(3) 0.0480(19) 0.0467(18) -0.0103(19) -0.0019(19) -0.0066(15)
    C11 0.074(2) 0.0457(18) 0.0504(17) -0.0156(16) 0.0212(16) -0.0048(15)
    C12 0.0413(14) 0.0342(14) 0.0388(13) -0.0015(11) 0.0038(11) 0.0021(11)
    C13 0.044 0.049 0.072 -0.003 0.008 -0.006
    F1 0.0801(16) 0.0650(15) 0.118(2) 0.0029(11) 0.0049(14) 0.0432(13)
    F2 0.0912(18) 0.0810(17) 0.119(2) 0.0006(14) -0.0460(16) 0.0218(15)
    F3 0.129(2) 0.098(2) 0.154(3) 0.0678(19) 0.071(2) 0.0274(19)
    F4 0.0831(17) 0.0773(16) 0.135(2) -0.0264(14) -0.0406(16) -0.0194(16)
    N1 0.0537(15) 0.0382(14) 0.0420(13) 0.0000(10) 0.0050(11) 0.0040(10)
    N2 0.0434(13) 0.0466(14) 0.0544(15) -0.0089(11) 0.0100(11) -0.0056(12)
    Pd1 0.03454(14) 0.03201(14) 0.03823(14) -0.00229(8) 0.00669(9) -0.00038(8)
_geom_special_details
;
All e.s.d.'s (except the e.s.d. in the dihedral angle between two l.s. planes)
are estimated using the full covariance matrix. The cell e.s.d.'s are taken
into account individually in the estimation of e.s.d.'s in distances, angles
and torsion angles; correlations between e.s.d.'s in cell parameters are only
used when they are defined by crystal symmetry. An approximate (isotropic)
treatment of cell e.s.d.'s is used for estimating e.s.d.'s involving l.s.
planes.
;
loop_
    _geom_bond_atom_site_label_1
    _geom_bond_atom_site_label_2
    _geom_bond_site_symmetry_2
    _geom_bond_distance
    _geom_bond_publ_flag
    C1 N1 . 1.471(4) ?
    C1 H1A . 0.9600 ?
    C1 H1B . 0.9600 ?
    C1 H1C . 0.9600 ?
    C2 N1 . 1.483(5) ?
    C2 H2A . 0.9600 ?
    C2 H2B . 0.9600 ?
    C2 H2C . 0.9600 ?
    C3 C4 . 1.446(6) ?
    C3 N1 . 1.475(4) ?
    C3 H3A . 0.9700 ?
    C3 H3B . 0.9700 ?
    C4 N2 . 1.492(5) ?
    C4 H4A . 0.9700 ?
    C4 H4B . 0.9700 ?
    C5 N2 . 1.462(5) ?
    C5 H5A . 0.9600 ?
    C5 H5B . 0.9600 ?
    C5 H5C . 0.9600 ?
    C6 N2 . 1.475(4) ?
    C6 H6A . 0.9600 ?
    C6 H6B . 0.9600 ?
    C6 H6C . 0.9600 ?
    C7 C12 . 1.375(4) ?
    C7 C8 . 1.388(5) ?
    C7 H7 . 0.9300 ?
    C8 C9 . 1.361(6) ?
    C8 H8 . 0.9300 ?
    C9 C10 . 1.357(6) ?
    C9 F4 . 1.369(4) ?
    C10 C11 . 1.379(5) ?
    C10 H10 . 0.9300 ?
    C11 C12 . 1.392(4) ?
    C11 H11 . 0.9300 ?
    Pd1 C12 . 2.004(3) yes
    C13 F1 . 1.325(4) ?
    C13 F3 . 1.329(4) ?
    C13 F2 . 1.361(4) ?
    Pd1 C13 . 2.017(3) yes
    Pd1 N1 . 2.172(2) yes
    Pd1 N2 . 2.206(2) yes
loop_
    _geom_angle_atom_site_label_1
    _geom_angle_atom_site_label_2
    _geom_angle_atom_site_label_3
    _geom_angle_site_symmetry_1
    _geom_angle_site_symmetry_3
    _geom_angle
    _geom_angle_publ_flag
    N1 C1 H1A . . 109.5 ?
    N1 C1 H1B . . 109.5 ?
    H1A C1 H1B . . 109.5 ?
    N1 C1 H1C . . 109.5 ?
    H1A C1 H1C . . 109.5 ?
    H1B C1 H1C . . 109.5 ?
    N1 C2 H2A . . 109.5 ?
    N1 C2 H2B . . 109.5 ?
    H2A C2 H2B . . 109.5 ?
    N1 C2 H2C . . 109.5 ?
    H2A C2 H2C . . 109.5 ?
    H2B C2 H2C . . 109.5 ?
    C4 C3 N1 . . 112.4(3) ?
    C4 C3 H3A . . 109.1 ?
    N1 C3 H3A . . 109.1 ?
    C4 C3 H3B . . 109.1 ?
    N1 C3 H3B . . 109.1 ?
    H3A C3 H3B . . 107.8 ?
    C3 C4 N2 . . 113.9(3) ?
    C3 C4 H4A . . 108.8 ?
    N2 C4 H4A . . 108.8 ?
    C3 C4 H4B . . 108.8 ?
    N2 C4 H4B . . 108.8 ?
    H4A C4 H4B . . 107.7 ?
    N2 C5 H5A . . 109.5 ?
    N2 C5 H5B . . 109.5 ?
    H5A C5 H5B . . 109.5 ?
    N2 C5 H5C . . 109.5 ?
    H5A C5 H5C . . 109.5 ?
    H5B C5 H5C . . 109.5 ?
    N2 C6 H6A . . 109.5 ?
    N2 C6 H6B . . 109.5 ?
    H6A C6 H6B . . 109.5 ?
    N2 C6 H6C . . 109.5 ?
    H6A C6 H6C . . 109.5 ?
    H6B C6 H6C . . 109.5 ?
    C12 C7 C8 . . 122.0(3) ?
    C12 C7 H7 . . 119.0 ?
    C8 C7 H7 . . 119.0 ?
    C9 C8 C7 . . 118.5(4) ?
    C9 C8 H8 . . 120.8 ?
    C7 C8 H8 . . 120.8 ?
    C10 C9 C8 . . 122.4(3) ?
    C10 C9 F4 . . 118.7(4) ?
    C8 C9 F4 . . 118.9(4) ?
    C9 C10 C11 . . 117.9(3) ?
    C9 C10 H10 . . 121.1 ?
    C11 C10 H10 . . 121.1 ?
    C10 C11 C12 . . 122.7(3) ?
    C10 C11 H11 . . 118.7 ?
    C12 C11 H11 . . 118.7 ?
    C7 C12 C11 . . 116.5(3) ?
    C7 C12 Pd1 . . 123.8(2) ?
    C11 C12 Pd1 . . 119.7(2) ?
    F1 C13 F3 . . 103.9(3) ?
    F1 C13 F2 . . 102.2(3) ?
    F3 C13 F2 . . 104.2(3) ?
    F1 C13 Pd1 . . 118.3(2) ?
    F3 C13 Pd1 . . 113.9(3) ?
    F2 C13 Pd1 . . 112.8(2) ?
    C1 N1 C3 . . 111.6(3) ?
    C1 N1 C2 . . 106.8(3) ?
    C3 N1 C2 . . 107.2(3) ?
    C1 N1 Pd1 . . 112.3(2) ?
    C3 N1 Pd1 . . 106.2(2) ?
    C2 N1 Pd1 . . 112.7(2) ?
    C5 N2 C6 . . 108.4(3) ?
    C5 N2 C4 . . 112.3(3) ?
    C6 N2 C4 . . 106.8(3) ?
    C5 N2 Pd1 . . 113.6(2) ?
    C6 N2 Pd1 . . 112.9(2) ?
    C4 N2 Pd1 . . 102.7(2) ?
    C12 Pd1 C13 . . 86.65(12) ?
    C12 Pd1 N1 . . 93.25(10) ?
    C13 Pd1 N1 . . 177.08(12) ?
    C12 Pd1 N2 . . 173.23(10) ?
    C13 Pd1 N2 . . 97.25(12) ?
    N1 Pd1 N2 . . 83.14(10) ?
loop_
    _geom_torsion_atom_site_label_1
    _geom_torsion_atom_site_label_2
    _geom_torsion_atom_site_label_3
    _geom_torsion_atom_site_label_4
    _geom_torsion_site_symmetry_1
    _geom_torsion_site_symmetry_2
    _geom_torsion_site_symmetry_3
    _geom_torsion_site_symmetry_4
    _geom_torsion
    _geom_torsion_publ_flag
    N1 C3 C4 N2 . . . . -55.4(5) ?
    C12 C7 C8 C9 . . . . 0.3(5) ?
    C7 C8 C9 C10 . . . . 1.0(6) ?
    C7 C8 C9 F4 . . . . 179.4(3) ?
    C8 C9 C10 C11 . . . . -0.3(6) ?
    F4 C9 C10 C11 . . . . -178.7(3) ?
    C9 C10 C11 C12 . . . . -1.6(5) ?
    C8 C7 C12 C11 . . . . -2.1(5) ?
    C8 C7 C12 Pd1 . . . . 176.0(2) ?
    C10 C11 C12 C7 . . . . 2.8(5) ?
    C10 C11 C12 Pd1 . . . . -175.4(3) ?
    C4 C3 N1 C1 . . . . -87.2(4) ?
    C4 C3 N1 C2 . . . . 156.3(4) ?
    C4 C3 N1 Pd1 . . . . 35.5(4) ?
    C3 C4 N2 C5 . . . . -80.8(4) ?
    C3 C4 N2 C6 . . . . 160.5(4) ?
    C3 C4 N2 Pd1 . . . . 41.5(4) ?
    C7 C12 Pd1 C13 . . . . 94.4(3) ?
    C11 C12 Pd1 C13 . . . . -87.6(3) ?
    C7 C12 Pd1 N1 . . . . -82.7(3) ?
    C11 C12 Pd1 N1 . . . . 95.3(2) ?
    F1 C13 Pd1 C12 . . . . -40.6(3) ?
    F3 C13 Pd1 C12 . . . . 81.9(3) ?
    F2 C13 Pd1 C12 . . . . -159.6(3) ?
    F1 C13 Pd1 N2 . . . . 145.0(3) ?
    F3 C13 Pd1 N2 . . . . -92.6(3) ?
    F2 C13 Pd1 N2 . . . . 25.9(3) ?
    C1 N1 Pd1 C12 . . . . -61.5(2) ?
    C3 N1 Pd1 C12 . . . . 176.3(2) ?
    C2 N1 Pd1 C12 . . . . 59.1(2) ?
    C1 N1 Pd1 N2 . . . . 112.8(2) ?
    C3 N1 Pd1 N2 . . . . -9.5(2) ?
    C2 N1 Pd1 N2 . . . . -126.6(2) ?
    C5 N2 Pd1 C13 . . . . -71.4(3) ?
    C6 N2 Pd1 C13 . . . . 52.6(3) ?
    C4 N2 Pd1 C13 . . . . 167.1(3) ?
    C5 N2 Pd1 N1 . . . . 105.7(3) ?
    C6 N2 Pd1 N1 . . . . -130.4(2) ?
    C4 N2 Pd1 N1 . . . . -15.8(2) ?
_iucr_refine_instructions_details
;
TITL 1 in P2(1)/c
CELL 0.71073  16.6651   8.3464  11.4710  90.000 103.063  90.000
ZERR   4.00   0.0019   0.0009   0.0013   0.000   0.002   0.000
LATT 1
SYMM -X, 0.5+Y, 0.5-Z
SFAC C  H  N  O  F  Pd
UNIT 52 80 8 0 16 4
OMIT 1 0 0
OMIT  -3.00  51.00
L.S. 8
EXTI  0.01322
ACTA
BOND $H
FMAP 2
PLAN 10
MPLA 5 N1 C3 C4 N2 Pd1
CONF
HTAB
SIZE .29 .27 .19
FREE F1   F2
WGHT  0.025700  1.307200
FVAR  0.124450
TEMP 23.000
C1     1   0.194729  0.354064 -0.182426 11.000000  0.091260  0.062030 =
           0.046480  0.012620  0.009460  0.015350
AFIX 137
H1A    2   0.162148  0.261823 -0.212450 11.000000 -1.500000
H1B    2   0.245807  0.350272 -0.207735 11.000000 -1.500000
H1C    2   0.165218  0.449543 -0.212932 11.000000 -1.500000
AFIX 0
C2     1   0.130680  0.365881 -0.018045 11.000000  0.069770  0.061150 =
           0.082120  0.011130  0.026340  0.022280
AFIX 137
H2A    2   0.138768  0.364257  0.067505 11.000000 -1.500000
H2B    2   0.096977  0.276574 -0.051616 11.000000 -1.500000
H2C    2   0.103907  0.463915 -0.048752 11.000000 -1.500000
AFIX 0
C3     1   0.259935  0.496910  0.000054 11.000000  0.079900  0.037540 =
           0.099810  0.004110 -0.005580 -0.002370
AFIX 23
H3A    2   0.243944  0.587410 -0.053181 11.000000 -1.200000
H3B    2   0.247287  0.523184  0.076304 11.000000 -1.200000
AFIX 0
C4     1   0.347767  0.471123  0.017484 11.000000  0.070910  0.045320 =
           0.129650  0.008980  0.019030 -0.013130
AFIX 23
H4A    2   0.376460  0.565708  0.054572 11.000000 -1.200000
H4B    2   0.360982  0.457848 -0.060076 11.000000 -1.200000
AFIX 0
C5     1   0.390631  0.362540  0.220831 11.000000  0.075710  0.108300 =
           0.067090 -0.039210  0.021770 -0.033210
AFIX 137
H5A    2   0.417086  0.272763  0.266058 11.000000 -1.500000
H5B    2   0.338177  0.381034  0.239832 11.000000 -1.500000
H5C    2   0.424528  0.456047  0.240544 11.000000 -1.500000
AFIX 0
C6     1   0.458983  0.286190  0.068289 11.000000  0.048040  0.087920 =
           0.075150 -0.010590  0.020490 -0.015150
AFIX 137
H6A    2   0.494591  0.377996  0.081532 11.000000 -1.500000
H6B    2   0.451289  0.251969 -0.013392 11.000000 -1.500000
H6C    2   0.483405  0.200909  0.120568 11.000000 -1.500000
AFIX 0
C7     1   0.127750 -0.046677 -0.007645 11.000000  0.045200  0.049660 =
           0.053650 -0.003070  0.012090 -0.003670
AFIX 43
H7     2   0.123156 -0.004419  0.065582 11.000000 -1.200000
AFIX 0
C8     1   0.066215 -0.147218 -0.068939 11.000000  0.038490  0.060670 =
           0.096200  0.000360  0.009770 -0.006410
AFIX 43
H8     2   0.020802 -0.171825 -0.037786 11.000000 -1.200000
AFIX 0
C9     1   0.073818 -0.209041 -0.175726 11.000000  0.055630  0.044590 =
           0.079680 -0.002140 -0.021530 -0.007520
C10    1   0.139705 -0.177628 -0.223247 11.000000  0.099030  0.047880 =
           0.046980 -0.006770 -0.002110 -0.010550
AFIX 43
H10    2   0.143811 -0.221479 -0.296204 11.000000 -1.200000
AFIX 0
C11    1   0.200377 -0.078570 -0.159847 11.000000  0.074380  0.045840 =
           0.050700 -0.004820  0.021200 -0.015830
AFIX 43
H11    2   0.246512 -0.058380 -0.190461 11.000000 -1.200000
AFIX 0
C12    1   0.195374 -0.007581 -0.051907 11.000000  0.041340  0.034470 =
           0.038900  0.002020  0.003660 -0.001520
AFIX 2
C13    1   0.345482 -0.044288  0.107042 11.000000  0.044450  0.049170 =
           0.071710 -0.006170  0.008230 -0.003490
AFIX 0
F1     5   0.303959 -0.159678  0.146670 11.000000  0.079420  0.065110 =
           0.118040  0.042900  0.004860  0.002820
F2     5   0.403294 -0.004892  0.206968 11.000000  0.091060  0.081040 =
           0.119080  0.021860 -0.046020  0.000610
F3     5   0.387729 -0.120763  0.038625 11.000000  0.128750  0.098380 =
           0.153890  0.027480  0.070990  0.067970
F4     5   0.013774 -0.309690 -0.236226 11.000000  0.083010  0.077450 =
           0.134860 -0.019750 -0.040510 -0.026360
N1     3   0.211603  0.354910 -0.050904 11.000000  0.054020  0.038320 =
           0.042090  0.004000  0.005070  0.000000
N2     3   0.378612  0.328721  0.093102 11.000000  0.043470  0.046720 =
           0.054600 -0.005560  0.010090 -0.008720
Pd1    6   0.282552  0.147606  0.027338 11.000000  0.034550  0.032020 =
           0.038260 -0.000380  0.006700 -0.002300
HKLF 4
END
;
data_New_Global_Publ_Block
_journal_date_recd_electronic     2014-03-27
_journal_date_accepted     2014-04-09
_journal_name_full     'Acta Crystallographica, Section E'
_journal_year     2014
_journal_volume     70
_journal_issue      5
_journal_page_first     m179
_journal_page_last     m179
_journal_paper_category     QM
_journal_paper_doi     10.1107/S1600536814007855
_journal_coeditor_code     VN2082
_publ_contact_author_name     'ChangGe Zheng'
_publ_contact_author_address
;
School of Chemical and Material Engineering, Jiangnan University,
1800 Lihu Road, Wuxi, Jiangsu Province 214122, People's Republic of China
;
_publ_contact_author_email     'cgzheng@jiangnan.edu.cn'
_publ_contact_author_fax     ?
_publ_contact_author_phone     ?
_publ_section_title
;\
(4-Fluorophenyl-\k<i>C</i>)(<i>N</i>,<i>N</i>,<i>N</i>',<i>N</i>'-\
tetramethylethylenediamine-\k^2^<i>N</i>,<i>N</i>')(trifluoromethyl-\
\k<i>C</i>)palladium(II)
;
loop_
    _publ_author_name
    _publ_author_footnote
    _publ_author_address
    'Du, Youzhi' .
;
School of Chemical and Material Engineering, Jiangnan University,
1800 Lihu Road, Wuxi, Jiangsu Province 214122, People's Republic of China
;
    'Zheng, ChangGe' .
;
School of Chemical and Material Engineering, Jiangnan University,
1800 Lihu Road, Wuxi, Jiangsu Province 214122, People's Republic of China
;
