# Supplementary material for: (4-Fluoro­phen­yl-κC)(N,N,N′,N′-tetra­methyl­ethylenedi­amine-κ2 N,N′)(tri­fluoro­meth­yl-κC)palladium(II)
Source: Acta Crystallogr Sect E Struct Rep Online. 2014 Apr 16;70(Pt 5):m179. doi: 10.1107/S1600536814007855 (PMC4011221; doi:10.1107/S1600536814007855)
Supplement: Supplementary file 2 [file e-70-0m179-Isup2.hkl]

# 
# h,k,l, Fc-squared, Fo-squared, sigma(Fo-squared) and status flag 
# 
data_I
_shelx_title ' 1 in P2(1)/c' 
_shelx_refln_list_code          4 
_shelx_F_calc_maximum      384.47 
_exptl_crystal_F_000       776.00 
_reflns_d_resolution_high  0.8255 
 
loop_ 
 _symmetry_equiv_pos_as_xyz 
 'x, y, z' 
 '-x, y+1/2, -z+1/2' 
 '-x, -y, -z' 
 'x, -y-1/2, z-1/2' 
 
_cell_length_a    16.6651 
_cell_length_b     8.3464 
_cell_length_c    11.4710 
_cell_angle_alpha  90.000 
_cell_angle_beta  103.063 
_cell_angle_gamma  90.000 
 
_shelx_F_squared_multiplier     1.000 
 
loop_ 
 _refln_index_h 
 _refln_index_k 
 _refln_index_l 
 _refln_F_squared_calc 
 _refln_F_squared_meas 
 _refln_F_squared_sigma 
 _refln_observed_status 
   2   0   0    41071.30    32186.52   4856.46 o 
   3   0   0    12532.12    12157.04    814.70 o 
   4   0   0      266.60      225.49      8.72 o 
   5   0   0     1899.79     1857.63     55.96 o 
   6   0   0     1798.88     1574.82     48.54 o 
   7   0   0    11132.91    10810.18    494.36 o 
   8   0   0      198.56      152.45     11.65 o 
   9   0   0    10620.86    10226.37    405.85 o 
  10   0   0     4627.48     4746.72    140.32 o 
  11   0   0     4090.22     4249.93    127.09 o 
  12   0   0     6322.33     6392.95    187.86 o 
  13   0   0      550.76      668.63     26.78 o 
  14   0   0     4165.86     4733.81    203.07 o 
  15   0   0      876.24      888.01     48.00 o 
  16   0   0     1461.29     1540.20     74.74 o 
  17   0   0      162.47      205.71     19.41 o 
  18   0   0      734.11      764.70     44.07 o 
  19   0   0      742.84      814.54     47.30 o 
   1   1   0    17087.66    16946.08    868.62 o 
   2   1   0     7888.47     8101.53    303.44 o 
   3   1   0    13540.91    13862.96    747.64 o 
   4   1   0       78.18      136.80      4.66 o 
   5   1   0     2659.71     2915.18     67.77 o 
   6   1   0     9035.44     9301.53    185.10 o 
   7   1   0      816.23      822.72     18.95 o 
   8   1   0     3910.81     3799.21     77.74 o 
   9   1   0      105.52      105.02      6.26 o 
  10   1   0     5098.60     5173.55    105.95 o 
  11   1   0     2634.87     2762.52     58.89 o 
  12   1   0     1843.80     1936.32     42.99 o 
  13   1   0     2478.77     2569.30     55.82 o 
  14   1   0      249.48      269.74     12.40 o 
  15   1   0     1147.23     1164.01     34.40 o 
  16   1   0       15.94       33.21      8.90 o 
  17   1   0     1601.21     1638.56     46.40 o 
  18   1   0       81.93      114.91     12.06 o 
  19   1   0      294.63      320.51     18.43 o 
   0   2   0      676.77      536.25     17.53 o 
   1   2   0     1396.93     1524.95     37.25 o 
   2   2   0     1247.59     1390.35     33.84 o 
   3   2   0      746.61      781.93     19.81 o 
   4   2   0     4019.34     4078.47     81.77 o 
   5   2   0     3142.41     2947.62     59.71 o 
   6   2   0        2.61        1.04      1.71 o 
   7   2   0     1881.49     1751.69     42.58 o 
   8   2   0       83.29       49.06      4.45 o 
   9   2   0      727.30      742.42     20.66 o 
  10   2   0      159.22      150.48      6.41 o 
  11   2   0      706.79      720.36     18.51 o 
  12   2   0      464.87      492.74     17.30 o 
  13   2   0      405.69      433.32     13.31 o 
  14   2   0      319.36      334.31     11.74 o 
  15   2   0       20.37       12.67      4.84 o 
  16   2   0       93.43       87.27      8.15 o 
  17   2   0        0.86        2.36      4.55 o 
  18   2   0      130.72      153.24     13.71 o 
  19   2   0        6.96       10.21      5.76 o 
   1   3   0      895.70      880.72     19.63 o 
   2   3   0       42.94       56.45      3.87 o 
   3   3   0     2300.33     2441.64     58.93 o 
   4   3   0     2551.82     2513.00     77.52 o 
   5   3   0      230.30      269.40     11.59 o 
   6   3   0     1211.85     1318.30     28.26 o 
   7   3   0        8.77        3.69      1.55 o 
   8   3   0     1170.59     1211.43     26.70 o 
   9   3   0       59.34       87.85      8.09 o 
  10   3   0      546.04      546.09     14.35 o 
  11   3   0      130.62      124.37      6.82 o 
  12   3   0      224.89      193.60      9.48 o 
  13   3   0      385.53      313.79     17.24 o 
  14   3   0        6.05        4.11      3.21 o 
  15   3   0      488.73      426.62     17.60 o 
  16   3   0       10.67        8.95      5.00 o 
  17   3   0       94.00       81.45      8.51 o 
  18   3   0       14.07       21.81      5.96 o 
   0   4   0    12595.94    12765.66    363.90 o 
   1   4   0      114.30      106.32      6.62 o 
   2   4   0    10400.47    10296.56    207.74 o 
   3   4   0     3078.58     3120.79     75.36 o 
   4   4   0     2682.31     2700.55     85.54 o 
   5   4   0     4343.74     4118.23     85.32 o 
   6   4   0      540.18      553.13     18.16 o 
   7   4   0     4085.83     3848.71     78.56 o 
   8   4   0       32.51       26.62      2.79 o 
   9   4   0     5036.42     5067.88    103.01 o 
  10   4   0     1513.45     1434.82     39.26 o 
  11   4   0      902.29      915.74     27.10 o 
  12   4   0     3190.12     3141.65     79.72 o 
  13   4   0       76.50       85.03      7.85 o 
  14   4   0     1840.89     1708.55     88.74 o 
  15   4   0        6.40       11.96      7.31 o 
  16   4   0      749.22      749.90     25.69 o 
  17   4   0       39.00       39.83     10.22 o 
  18   4   0      585.22      655.77     32.17 o 
   1   5   0    12665.09    12858.41    259.73 o 
   2   5   0      455.79      493.12     33.40 o 
   3   5   0     6548.81     6232.52    189.80 o 
   4   5   0      950.35      842.98     27.80 o 
   5   5   0     1104.02     1061.83     35.84 o 
   6   5   0     3684.13     3597.29     75.79 o 
   7   5   0      594.70      621.67     16.08 o 
   8   5   0     3713.17     3763.56     79.69 o 
   9   5   0      417.54      395.01     23.28 o 
  10   5   0     2255.74     2229.75     49.94 o 
  11   5   0     1857.82     1827.31     42.19 o 
  12   5   0     1364.02     1267.54     31.60 o 
  13   5   0     2038.36     2011.42     70.21 o 
  14   5   0      428.36      396.58     21.78 o 
  15   5   0     1372.96     1151.07     99.03 o 
  16   5   0        0.08        0.53      6.16 o 
  17   5   0      831.77      757.83     35.32 o 
   0   6   0    12388.21    12848.60    368.57 o 
   1   6   0      116.98      138.88     13.26 o 
   2   6   0     4367.52     4389.56     91.74 o 
   3   6   0     2043.82     2050.31     45.10 o 
   4   6   0     1140.14     1126.34     38.80 o 
   5   6   0     1447.91     1502.04     39.66 o 
   6   6   0      323.50      317.01     10.48 o 
   7   6   0     2219.77     2337.72     51.50 o 
   8   6   0        0.07       17.47      3.43 o 
   9   6   0     2129.00     2118.17     47.71 o 
  10   6   0      483.54      530.05     19.33 o 
  11   6   0      857.20      835.30     40.19 o 
  12   6   0      878.21      860.07     71.01 o 
  13   6   0      224.90      210.36     15.85 o 
  14   6   0      688.34      661.70     31.43 o 
  15   6   0       31.93       25.80      8.54 o 
   1   7   0       54.50       62.86      5.16 o 
   2   7   0      360.95      323.69     10.83 o 
   3   7   0      133.88      164.59      7.65 o 
   4   7   0        2.59        7.87      2.93 o 
   5   7   0       92.09      102.75      7.33 o 
   6   7   0        0.41        1.68      2.75 o 
   7   7   0      128.11      129.75      8.82 o 
   8   7   0       62.02       56.55      6.70 o 
   9   7   0       18.61       15.94      5.09 o 
  10   7   0      265.40      240.00     15.86 o 
  11   7   0       20.66       23.43      7.73 o 
  12   7   0       45.20       41.54      8.70 o 
  13   7   0       14.03       14.66      6.81 o 
  14   7   0        2.35        2.78      6.68 o 
   0   8   0      623.10      660.22     26.12 o 
   1   8   0       92.15       93.40      6.63 o 
   2   8   0      775.70      759.38     20.48 o 
   3   8   0       71.90       77.15      7.67 o 
   4   8   0      271.57      259.29     18.41 o 
   5   8   0      169.49      165.96     12.57 o 
   6   8   0      147.56      156.30      9.99 o 
   7   8   0      209.37      207.98     11.80 o 
   8   8   0       19.92       20.32      5.34 o 
   9   8   0      328.71      351.87     19.72 o 
  10   8   0      140.84      136.61     12.89 o 
  11   8   0       72.74       68.16     10.39 o 
  12   8   0      146.31      148.21     14.61 o 
   1   9   0     1752.88     1796.24     59.54 o 
   2   9   0       80.15       80.60     11.68 o 
   3   9   0     1004.45     1133.91     36.98 o 
   4   9   0      454.45      508.23     19.19 o 
   5   9   0      293.71      276.63     29.77 o 
   6   9   0      728.63      733.63     33.58 o 
   7   9   0        5.15        8.40      5.94 o 
   8   9   0      726.08      740.47     31.92 o 
   0  10   0     1147.36     1206.71     62.28 o 
   1  10   0       46.24       68.31     23.60 o 
   2  10   0      962.19      989.46     37.82 o 
 -19   1   1      263.82      278.94     19.41 o 
 -18   1   1      430.43      485.46     46.29 o 
 -17   1   1       35.61       37.45      7.53 o 
 -16   1   1      757.88      891.98     28.15 o 
 -15   1   1      367.67      411.75     16.11 o 
 -14   1   1     1078.96     1193.55     34.58 o 
 -13   1   1      344.42      365.64     14.12 o 
 -12   1   1     1062.20     1074.62     30.86 o 
 -11   1   1     1515.31     1493.17     39.86 o 
 -10   1   1     2321.24     2292.79     58.08 o 
  -9   1   1     5733.57     5723.01    137.01 o 
  -8   1   1        3.49        7.30      1.92 o 
  -7   1   1     5686.15     5373.29    143.08 o 
  -6   1   1     1495.76     1640.79     34.60 o 
  -5   1   1     3367.36     3025.57     61.36 o 
  -4   1   1     2302.85     2154.29     97.78 o 
  -3   1   1     1764.44     1788.36     52.16 o 
  -2   1   1    13029.51    13085.47    370.87 o 
  -1   1   1      631.43      613.51     16.64 o 
   0   1   1    13351.05    14230.82    467.04 o 
   1   1   1     1254.05     1274.15     23.87 o 
   2   1   1      375.86      374.36      8.54 o 
   3   1   1     3277.20     3303.18     66.44 o 
   4   1   1      126.37      107.68      4.45 o 
   5   1   1     4881.39     4816.65     97.05 o 
   6   1   1       80.88       81.50     10.37 o 
   7   1   1     5273.13     5139.05    119.73 o 
   8   1   1     2759.68     2648.33     64.08 o 
   9   1   1     2656.01     2540.66     54.08 o 
  10   1   1     1247.30     1112.31     26.49 o 
  11   1   1      343.01      372.14     11.89 o 
  12   1   1     1517.63     1528.76     69.81 o 
  13   1   1      526.17      522.64     18.40 o 
  14   1   1     1232.52     1361.93     41.64 o 
  15   1   1        5.67        6.05      3.86 o 
  16   1   1      350.98      384.75     16.28 o 
  17   1   1      358.69      343.71     15.78 o 
  18   1   1      114.42      125.60     10.62 o 
  19   1   1      289.59      281.15     18.23 o 
 -19   2   1      512.80      497.64     19.94 o 
 -18   2   1      142.42      149.92     11.14 o 
 -17   2   1     1758.45     1819.80     50.72 o 
 -16   2   1       47.12       41.90      6.32 o 
 -15   2   1     1892.63     1945.30     52.58 o 
 -14   2   1      817.46      806.99     25.51 o 
 -13   2   1      559.14      597.92     20.22 o 
 -12   2   1     3840.54     3801.60     94.25 o 
 -11   2   1      478.35      501.87     13.86 o 
 -10   2   1     4663.68     4516.76     92.70 o 
  -9   2   1      174.54      162.22      7.01 o 
  -8   2   1    16305.93    15820.60    389.03 o 
  -7   2   1        1.39       10.97      2.13 o 
  -6   2   1    14675.88    14517.17    287.68 o 
  -5   2   1    12295.85    12817.31    253.76 o 
  -4   2   1     6407.26     6524.74    129.87 o 
  -3   2   1     7882.48     8064.08    162.65 o 
  -2   2   1        3.30        8.50      1.85 o 
  -1   2   1     1110.16     1456.62     35.45 o 
   0   2   1      107.48      101.48      6.07 o 
   1   2   1     5443.62     5272.51    106.43 o 
   2   2   1    11171.37    11009.34    220.67 o 
   3   2   1    51147.91    51112.20   1967.87 o 
   4   2   1    15011.46    14909.31    294.47 o 
   5   2   1     3950.28     4015.19     81.06 o 
   6   2   1    21854.60    22344.43    657.06 o 
   7   2   1      148.94      168.92     15.23 o 
   8   2   1     6961.27     7008.59    140.79 o 
   9   2   1     1052.94     1057.68     24.16 o 
  10   2   1     4834.46     4567.55     93.74 o 
  11   2   1     1497.72     1454.25     38.10 o 
  12   2   1     1734.46     1591.40     41.84 o 
  13   2   1     2262.68     2165.55     55.23 o 
  14   2   1       33.28       37.30      4.71 o 
  15   2   1     2970.93     3043.90     66.32 o 
  16   2   1      315.99      349.00     15.58 o 
  17   2   1     1239.74     1278.02     38.02 o 
  18   2   1      296.51      351.94     16.52 o 
 -19   3   1      235.79      247.39     13.79 o 
 -18   3   1      822.51      853.90     33.25 o 
 -17   3   1      157.14      162.04     11.23 o 
 -16   3   1     1865.59     1928.96     72.50 o 
 -15   3   1       43.23       40.25      6.43 o 
 -14   3   1     2481.71     2324.29     61.45 o 
 -13   3   1      678.66      623.01     22.76 o 
 -12   3   1       85.38       87.14      7.12 o 
 -11   3   1     5792.78     5516.51    122.72 o 
 -10   3   1      440.49      476.25     18.61 o 
  -9   3   1    11529.27    10829.85    238.36 o 
  -8   3   1        1.16       15.70      2.80 o 
  -7   3   1    16715.28    16633.52    377.06 o 
  -6   3   1     4677.61     4426.04    106.26 o 
  -5   3   1    11895.97    12807.28    227.08 o 
  -4   3   1    14566.48    14265.90    409.82 o 
  -3   3   1     2065.52     2229.44     53.70 o 
  -2   3   1     9449.06     9500.11    191.44 o 
  -1   3   1      143.45      115.09      7.94 o 
   0   3   1    11494.87    11579.75    270.29 o 
   1   3   1     2495.49     2532.59     84.08 o 
   2   3   1    15141.77    15143.15    359.04 o 
   3   3   1    42814.79    44487.33    893.73 o 
   4   3   1     4350.44     4510.59    163.11 o 
   5   3   1    22328.65    22891.97    459.40 o 
   6   3   1      601.03      599.76     22.05 o 
   7   3   1     3344.50     3313.94     67.99 o 
   8   3   1      382.27      428.20     11.37 o 
   9   3   1     7116.77     7085.16    142.87 o 
  10   3   1      323.19      338.76     10.09 o 
  11   3   1      995.95      963.09     23.23 o 
  12   3   1     2397.14     2246.67     64.64 o 
  13   3   1      122.88      106.05      6.62 o 
  14   3   1     1932.13     1838.65     70.14 o 
  15   3   1       79.82       84.88      8.14 o 
  16   3   1     1136.27     1217.38     36.50 o 
  17   3   1      229.63      230.92     12.80 o 
  18   3   1      626.15      638.05     34.98 o 
 -18   4   1       55.49       61.41      9.90 o 
 -17   4   1      455.16      474.43     19.34 o 
 -16   4   1        6.11       -2.42      4.48 o 
 -15   4   1      608.77      501.13     42.99 o 
 -14   4   1      871.25      734.02     31.48 o 
 -13   4   1      191.75      175.55     13.35 o 
 -12   4   1      722.83      656.43     27.60 o 
 -11   4   1      204.76      173.62     22.32 o 
 -10   4   1      122.91      105.33      9.94 o 
  -9   4   1       37.11       33.33      4.13 o 
  -8   4   1     2536.00     2546.16     53.22 o 
  -7   4   1       29.70       22.39      2.82 o 
  -6   4   1     1263.60     1301.26     29.44 o 
  -5   4   1     1349.16     1352.70     30.21 o 
  -4   4   1     2579.20     2621.77     55.25 o 
  -3   4   1     1068.66     1105.44     24.98 o 
  -2   4   1       52.58       47.15      6.70 o 
  -1   4   1     2754.62     2713.44     56.87 o 
   0   4   1        2.63        0.86      1.43 o 
   1   4   1     3063.65     3072.95     74.13 o 
   2   4   1     1200.32     1181.14     30.32 o 
   3   4   1     4573.60     4780.71     98.06 o 
   4   4   1      279.43      287.84     10.75 o 
   5   4   1      149.92      158.44      6.82 o 
   6   4   1     3873.04     3925.98     81.54 o 
   7   4   1      212.83      197.61      6.01 o 
   8   4   1     1399.64     1374.54     27.25 o 
   9   4   1      192.20      206.11      6.62 o 
  10   4   1     1077.76     1175.59     27.26 o 
  11   4   1      206.64      214.38      8.19 o 
  12   4   1      890.73      889.92     26.95 o 
  13   4   1      635.45      621.54     32.21 o 
  14   4   1       86.49       85.06     10.60 o 
  15   4   1      857.23      799.42     34.40 o 
  16   4   1       71.41       73.12     11.14 o 
  17   4   1      224.79      242.74     18.49 o 
 -17   5   1        4.44        1.62      6.86 o 
 -16   5   1        8.11        3.39      7.27 o 
 -15   5   1        5.57        1.93      4.57 o 
 -14   5   1        4.37       12.33      5.93 o 
 -13   5   1        3.04        6.73      4.00 o 
 -12   5   1       46.14       42.12      6.65 o 
 -11   5   1        0.63        7.91      3.09 o 
 -10   5   1       76.87       83.01      6.65 o 
  -9   5   1       52.01       37.62      6.16 o 
  -8   5   1        4.81        7.63      2.99 o 
  -7   5   1       28.77       41.41      3.78 o 
  -6   5   1      315.58      291.54      9.42 o 
  -5   5   1        8.30       25.13      2.91 o 
  -4   5   1       51.02       68.46      8.47 o 
  -3   5   1      361.88      413.27     11.66 o 
  -2   5   1      104.13       88.94      4.93 o 
  -1   5   1      380.01      351.41     10.44 o 
   0   5   1      185.42      174.04      6.60 o 
   1   5   1      400.50      431.11     13.81 o 
   2   5   1      285.22      270.70     10.75 o 
   3   5   1      251.78      276.81      8.59 o 
   4   5   1        8.95        9.69      2.08 o 
   5   5   1        1.68        4.14      1.79 o 
   6   5   1        0.53        2.03      2.01 o 
   7   5   1       50.23       62.47      3.70 o 
   8   5   1      226.16      253.10      8.42 o 
   9   5   1       50.88       61.45      4.04 o 
  10   5   1       31.69       43.23      7.44 o 
  11   5   1      154.20      170.36     12.74 o 
  12   5   1        0.05        3.31      5.43 o 
  13   5   1       76.26       57.96      9.63 o 
  14   5   1        2.95        3.66      6.06 o 
  15   5   1        1.04        0.90      5.89 o 
  16   5   1       19.50       18.36      9.05 o 
 -16   6   1        0.15       -0.29      8.40 o 
 -15   6   1      466.05      422.09     49.21 o 
 -14   6   1      190.20      154.18     14.61 o 
 -13   6   1      308.35      292.92     17.94 o 
 -12   6   1      831.00      809.77     22.65 o 
 -11   6   1       77.68       95.47      9.45 o 
 -10   6   1     1014.57      929.61     27.69 o 
  -9   6   1       77.48      117.08      7.94 o 
  -8   6   1      945.22      971.67     28.14 o 
  -7   6   1       44.06       49.27      7.56 o 
  -6   6   1     2963.39     3044.82     65.53 o 
  -5   6   1      256.84      272.85     16.82 o 
  -4   6   1      743.56      741.68     25.47 o 
  -3   6   1     2024.37     2035.88     44.93 o 
  -2   6   1      440.06      440.69     27.30 o 
  -1   6   1     2756.19     2853.81     61.13 o 
   0   6   1      132.61       84.17      8.00 o 
   1   6   1     2504.23     2539.32     66.38 o 
   2   6   1      845.91      827.39     40.42 o 
   3   6   1      624.43      625.71     33.41 o 
   4   6   1     3080.88     3175.25     67.63 o 
   5   6   1      430.56      461.71     30.85 o 
   6   6   1     1923.52     2062.18     45.57 o 
   7   6   1       85.99      101.01     15.12 o 
   8   6   1     1159.30     1140.98     32.78 o 
   9   6   1        5.59       10.31      4.07 o 
  10   6   1      627.32      616.90     26.62 o 
  11   6   1      434.02      436.91     21.92 o 
  12   6   1      382.32      360.14     26.54 o 
  13   6   1      678.30      703.00     31.29 o 
  14   6   1        5.31        7.59      6.81 o 
  15   6   1      522.47      525.86     27.22 o 
 -14   7   1      641.16      620.97     30.19 o 
 -13   7   1      289.79      294.58     19.43 o 
 -12   7   1      712.78      735.97     59.62 o 
 -11   7   1     1727.48     1852.51     52.16 o 
 -10   7   1      214.99      231.52     24.53 o 
  -9   7   1     3511.42     3579.73     89.97 o 
  -8   7   1       10.63       28.50      5.99 o 
  -7   7   1     2731.49     2648.59     58.51 o 
  -6   7   1      559.58      590.33     31.98 o 
  -5   7   1     1622.81     1526.74     41.41 o 
  -4   7   1     1788.08     1755.45     40.11 o 
  -3   7   1      919.64      965.95     36.72 o 
  -2   7   1     2323.53     2311.53     54.16 o 
  -1   7   1       17.81       14.64      5.69 o 
   0   7   1     2881.78     3044.76     65.80 o 
   1   7   1     1544.32     1554.60     55.50 o 
   2   7   1     1863.89     1842.81     72.03 o 
   3   7   1     2324.47     2288.17     50.54 o 
   4   7   1     1151.95     1226.71     54.51 o 
   5   7   1     3102.63     3059.11     77.01 o 
   6   7   1       65.20       96.80     10.03 o 
   7   7   1     2347.66     2374.92     61.79 o 
   8   7   1      304.12      306.23     38.19 o 
   9   7   1     1424.87     1518.88     53.34 o 
  10   7   1      755.37      748.23     61.90 o 
  11   7   1      663.30      687.37     62.52 o 
  12   7   1      873.19      875.62     52.19 o 
  13   7   1       23.23       27.53      8.37 o 
 -12   8   1      406.58      401.13     35.60 o 
 -11   8   1      161.47      156.45     14.14 o 
 -10   8   1     1075.55     1074.45     33.93 o 
  -9   8   1       45.28       31.39     12.28 o 
  -8   8   1     1656.16     1714.51     58.50 o 
  -7   8   1      241.88      269.73     27.17 o 
  -6   8   1     1690.73     1707.33     46.79 o 
  -5   8   1     1152.10     1208.79     29.99 o 
  -4   8   1      374.31      387.43     20.56 o 
  -3   8   1     1157.69     1196.15     29.62 o 
  -2   8   1      108.43       85.05      6.30 o 
  -1   8   1      827.88      830.49     22.04 o 
   0   8   1       15.29        6.28      3.94 o 
   1   8   1     1084.73     1054.68     31.07 o 
   2   8   1      480.35      475.32     21.75 o 
   3   8   1     1557.83     1538.19     42.50 o 
   4   8   1     1230.94     1229.97     35.59 o 
   5   8   1      725.16      757.08     41.39 o 
   6   8   1     1816.90     1789.50     60.38 o 
   7   8   1       12.16       23.82      7.53 o 
   8   8   1     1756.22     1672.98     64.70 o 
   9   8   1      196.16      210.12     26.85 o 
  10   8   1      759.71      751.40     32.36 o 
  11   8   1      430.86      420.51     26.87 o 
  -9   9   1      210.55      210.53     15.20 o 
  -8   9   1        2.55       -0.96      4.07 o 
  -7   9   1      655.98      711.53     24.90 o 
  -6   9   1       69.74       88.44      8.91 o 
  -5   9   1      399.70      428.99     17.53 o 
  -4   9   1      453.46      463.16     21.71 o 
  -3   9   1       33.37       44.62      8.23 o 
  -2   9   1      388.63      386.76     19.45 o 
  -1   9   1        2.92       -0.68      4.56 o 
   0   9   1      429.74      445.07     18.38 o 
   1   9   1       50.68       64.11      7.71 o 
   2   9   1      365.92      355.64     47.23 o 
   3   9   1      284.54      295.10     28.22 o 
   4   9   1       76.39       83.17     17.78 o 
   5   9   1      741.07      736.14     31.07 o 
   6   9   1       12.32        8.59      6.47 o 
   7   9   1      281.51      250.52     16.86 o 
   8   9   1        7.88        6.47      5.94 o 
  -2  10   1       12.87        3.75      6.62 o 
  -1  10   1        2.71       -0.32      5.94 o 
   0  10   1        0.38        1.24      5.89 o 
   1  10   1        2.73        6.90      7.44 o 
   2  10   1        6.93       13.58     10.34 o 
 -20   0   2      758.50      785.38     46.01 o 
 -19   0   2      241.50      292.45     24.59 o 
 -18   0   2     1459.65     1443.45     70.81 o 
 -17   0   2       56.33       49.15     10.35 o 
 -16   0   2     2378.70     2453.15    110.20 o 
 -15   0   2      641.24      609.88     35.00 o 
 -14   0   2     4405.55     4518.33    192.82 o 
 -13   0   2     2670.13     2556.63    112.49 o 
 -12   0   2     4828.85     5113.39    215.51 o 
 -11   0   2     8962.20     9058.79    374.21 o 
 -10   0   2      270.70      246.70     16.84 o 
  -9   0   2     4483.86     4210.65    177.33 o 
  -8   0   2     5383.32     5620.00    233.16 o 
  -7   0   2     2742.46     2728.34    115.52 o 
  -6   0   2    16436.82    17502.13    710.64 o 
  -5   0   2    27935.51    30388.82   1238.35 o 
  -4   0   2    19432.36    20341.58    826.70 o 
  -3   0   2     4054.74     4412.46    181.83 o 
  -2   0   2   147815.59   158836.91   6639.38 o 
   0   0   2    41779.74    35689.65   2262.23 o 
   1   0   2    12779.58    13380.72    304.27 o 
   2   0   2       13.15       47.01      2.09 o 
   3   0   2     2499.42     2229.88     62.27 o 
   4   0   2      101.03      105.03     15.86 o 
   5   0   2    17614.13    16315.03    444.52 o 
   6   0   2      385.84      381.02     13.39 o 
   7   0   2     7758.55     7621.62    174.67 o 
   8   0   2     2464.27     2352.92     57.10 o 
   9   0   2     6668.11     6995.19    161.70 o 
  10   0   2     1429.69     1398.33     36.54 o 
  11   0   2     1404.41     1480.50     39.01 o 
  12   0   2     5739.06     6114.66    143.53 o 
  13   0   2      729.08      809.25     24.92 o 
  14   0   2     2168.55     2194.00     56.72 o 
  15   0   2       10.87       22.31      6.40 o 
  16   0   2      735.36      729.60     37.59 o 
  17   0   2      950.86     1032.43     57.07 o 
  18   0   2      402.74      422.06     31.72 o 
 -20   1   2       76.23       95.88     10.86 o 
 -19   1   2      564.34      582.45     31.09 o 
 -18   1   2       15.56       20.71      6.52 o 
 -17   1   2     1034.51     1081.66     39.67 o 
 -16   1   2       73.32       71.30      8.65 o 
 -15   1   2     1510.50     1513.12     42.35 o 
 -14   1   2      567.08      577.22     20.96 o 
 -13   1   2     2613.00     2780.56     71.08 o 
 -12   1   2     3038.06     3135.66     78.72 o 
 -11   1   2      292.31      298.36     11.95 o 
 -10   1   2     1926.83     1933.89     49.77 o 
  -9   1   2     1015.92     1127.37     30.50 o 
  -8   1   2     4161.38     4016.78     97.02 o 
  -7   1   2       37.28       31.64      3.25 o 
  -6   1   2     8331.01     8433.29    198.55 o 
  -5   1   2     8280.67     8362.57    196.47 o 
  -4   1   2     3954.88     4010.55     95.40 o 
  -3   1   2    12032.62    12300.44    542.85 o 
  -2   1   2      783.89      836.20     20.13 o 
  -1   1   2    19935.59    19083.97    378.61 o 
   0   1   2     3810.39     3951.36     70.17 o 
   1   1   2    19319.72    20309.85    402.65 o 
   2   1   2      507.95      584.09     12.82 o 
   3   1   2     5171.30     5369.24     94.84 o 
   4   1   2     9581.80     9466.57    166.36 o 
   5   1   2     1213.15     1227.59     25.68 o 
   6   1   2    17140.40    17075.66    298.97 o 
   7   1   2      420.86      407.97      9.75 o 
   8   1   2     6202.82     5999.72    107.34 o 
   9   1   2     1434.53     1450.45     32.08 o 
  10   1   2     1939.95     1941.34     41.91 o 
  11   1   2     4632.05     4619.06     94.03 o 
  12   1   2      505.72      520.66     13.75 o 
  13   1   2     1691.81     1761.85     35.91 o 
  14   1   2       86.15       90.75      6.24 o 
  15   1   2     2299.36     2316.62     61.68 o 
  16   1   2       40.79       50.59      5.78 o 
  17   1   2      508.25      548.91     21.02 o 
  18   1   2      462.72      544.04     21.39 o 
 -19   2   2        3.27        3.77      5.43 o 
 -18   2   2       97.87      121.86      9.96 o 
 -17   2   2        0.16       -2.72      6.28 o 
 -16   2   2      205.31      222.57     11.99 o 
 -15   2   2       76.81       60.72      7.04 o 
 -14   2   2      157.54      168.47     11.04 o 
 -13   2   2       65.18       70.47      6.85 o 
 -12   2   2      233.47      241.59     10.95 o 
 -11   2   2     1378.69     1450.43     39.03 o 
 -10   2   2        0.09       -0.89      2.63 o 
  -9   2   2     1338.98     1273.05     34.05 o 
  -8   2   2       46.99       41.09      4.81 o 
  -7   2   2     1127.19      972.30     35.50 o 
  -6   2   2     3365.84     3218.31    161.69 o 
  -5   2   2       96.89      104.64     10.26 o 
  -4   2   2      113.03      128.49      6.62 o 
  -3   2   2      743.66      828.35     18.56 o 
  -2   2   2      230.66      230.69      9.31 o 
  -1   2   2     2479.67     2730.19     49.23 o 
   0   2   2      393.32      530.05     10.63 o 
   1   2   2     6040.27     5947.52    118.09 o 
   2   2   2       27.57       55.60      2.46 o 
   3   2   2     2491.85     2647.57     48.29 o 
   4   2   2      583.28      649.96     17.63 o 
   5   2   2      615.05      652.64     17.24 o 
   6   2   2      245.10      274.73      8.39 o 
   7   2   2       49.22       40.06      3.34 o 
   8   2   2      490.12      502.01     13.57 o 
   9   2   2     1042.98     1027.13     24.63 o 
  10   2   2      682.43      676.40     15.67 o 
  11   2   2      133.46      169.88      6.74 o 
  12   2   2      564.31      546.82     16.93 o 
  13   2   2       68.64       77.84      6.02 o 
  14   2   2       12.63       22.98      6.54 o 
  15   2   2        0.43       -2.30      3.39 o 
  16   2   2      246.43      264.34     13.66 o 
  17   2   2       18.74        9.81      3.45 o 
  18   2   2      165.80      165.42     15.99 o 
 -19   3   2       33.89       42.60      7.42 o 
 -18   3   2        0.14        0.97      4.98 o 
 -17   3   2      158.42      145.01     10.51 o 
 -16   3   2       37.09       52.65      7.86 o 
 -15   3   2      497.04      543.95     20.16 o 
 -14   3   2      138.51      144.57      9.52 o 
 -13   3   2      186.37      195.67     10.26 o 
 -12   3   2      713.60      693.23     22.05 o 
 -11   3   2       49.32       69.98      9.63 o 
 -10   3   2      614.52      630.89     35.62 o 
  -9   3   2        0.36        6.44      3.04 o 
  -8   3   2      757.71      738.43     22.90 o 
  -7   3   2       48.34       33.94      6.17 o 
  -6   3   2     1109.13     1145.30     33.45 o 
  -5   3   2      497.85      519.19     13.21 o 
  -4   3   2      156.55      153.33      5.91 o 
  -3   3   2     4114.37     4080.81     83.86 o 
  -2   3   2      165.55      163.86      6.18 o 
  -1   3   2      386.44      384.91      9.69 o 
   0   3   2       56.81       62.87      5.88 o 
   1   3   2     2048.43     2197.88     45.79 o 
   2   3   2     1314.76     1408.62     30.06 o 
   3   3   2     4406.91     4576.85     95.04 o 
   4   3   2     2386.14     2473.81     51.52 o 
   5   3   2       18.36       31.95      2.31 o 
   6   3   2     1208.08     1178.41     22.98 o 
   7   3   2      258.56      254.73     10.47 o 
   8   3   2      454.86      445.49     11.87 o 
   9   3   2      522.51      562.64     14.60 o 
  10   3   2       83.59       77.33      4.82 o 
  11   3   2      262.47      233.09      8.52 o 
  12   3   2       46.81       66.19      7.07 o 
  13   3   2      561.25      554.31     15.95 o 
  14   3   2        0.86       -1.24      3.18 o 
  15   3   2      207.78      199.35     14.91 o 
  16   3   2       55.85       61.11     10.72 o 
  17   3   2      121.94      139.33     14.82 o 
 -18   4   2      690.59      743.67     26.34 o 
 -17   4   2       14.80       18.34      5.57 o 
 -16   4   2     1126.13     1133.44     34.90 o 
 -15   4   2       77.86       82.26      8.33 o 
 -14   4   2     2207.14     2131.15     59.85 o 
 -13   4   2      410.92      410.13     15.79 o 
 -12   4   2      778.78      715.05     52.95 o 
 -11   4   2     2297.48     2128.65     55.43 o 
 -10   4   2       57.64       68.93     14.57 o 
  -9   4   2     6002.87     5820.70    140.11 o 
  -8   4   2     1351.87     1365.11     44.06 o 
  -7   4   2     3873.96     3637.10     76.65 o 
  -6   4   2     5020.51     4964.79     90.00 o 
  -5   4   2     2199.22     2162.70     52.92 o 
  -4   4   2     5116.21     5172.94    106.26 o 
  -3   4   2      810.80      775.84     37.33 o 
  -2   4   2     6385.01     6254.37    148.08 o 
  -1   4   2       92.44       52.41      4.97 o 
   0   4   2     8230.04     8360.11    169.54 o 
   1   4   2     2024.82     1888.78     40.40 o 
   2   4   2      822.25      945.03     46.34 o 
   3   4   2     5512.62     5480.40    112.03 o 
   4   4   2        1.12       13.84      3.41 o 
   5   4   2     2671.93     2351.99     49.77 o 
   6   4   2       48.57       56.71      6.25 o 
   7   4   2     5233.01     5276.86     95.73 o 
   8   4   2      805.61      841.31     18.02 o 
   9   4   2     2633.82     2703.65     51.10 o 
  10   4   2     2897.90     2966.70     64.00 o 
  11   4   2      158.57      134.44      7.84 o 
  12   4   2     1624.01     1563.12     41.63 o 
  13   4   2       12.93        1.89      5.70 o 
  14   4   2     1289.72     1172.23     44.84 o 
  15   4   2       28.18       36.84     10.99 o 
  16   4   2      639.96      636.29     30.49 o 
  17   4   2      219.08      241.40     17.87 o 
 -17   5   2      952.52      903.01     30.24 o 
 -16   5   2       68.96       71.55      8.16 o 
 -15   5   2     1352.41     1254.66     43.78 o 
 -14   5   2      840.13      734.91     38.12 o 
 -13   5   2     1407.30     1168.07     41.45 o 
 -12   5   2     1329.27     1249.72     37.29 o 
 -11   5   2      624.93      572.89     20.52 o 
 -10   5   2      892.04      853.45     26.55 o 
  -9   5   2      260.08      281.00     10.20 o 
  -8   5   2     3709.18     3833.40     81.45 o 
  -7   5   2     1103.03     1125.60     31.89 o 
  -6   5   2     5471.68     5489.26    113.82 o 
  -5   5   2     3403.97     3477.69     88.81 o 
  -4   5   2     2699.58     2573.86     86.09 o 
  -3   5   2    11199.77    11187.75    226.72 o 
  -2   5   2       30.06       19.52      4.30 o 
  -1   5   2    10592.74    10716.33    252.12 o 
   0   5   2      525.77      535.98     35.09 o 
   1   5   2     6719.36     6589.24    134.74 o 
   2   5   2      375.53      310.09     16.08 o 
   3   5   2     1679.92     1714.19     37.59 o 
   4   5   2     3373.94     3147.28     76.36 o 
   5   5   2      172.21      188.84     21.07 o 
   6   5   2     8759.50     8803.94    179.40 o 
   7   5   2      145.50      111.37      9.48 o 
   8   5   2     5859.26     5944.30    120.61 o 
   9   5   2     1150.76     1240.30     33.42 o 
  10   5   2     1108.27     1107.46     30.86 o 
  11   5   2     2723.74     2694.57     86.90 o 
  12   5   2      469.78      509.48     36.27 o 
  13   5   2     2195.76     2160.03     81.41 o 
  14   5   2        5.07       11.45      7.08 o 
  15   5   2     1164.74     1049.80     52.56 o 
  16   5   2      179.79      154.35     14.71 o 
 -16   6   2      390.02      357.74     41.43 o 
 -15   6   2      113.67       95.73     12.35 o 
 -14   6   2      899.98      871.74     46.61 o 
 -13   6   2      798.50      766.16     22.23 o 
 -12   6   2      454.49      476.33     18.41 o 
 -11   6   2     2264.33     2132.29     49.26 o 
 -10   6   2        0.02        7.48      4.95 o 
  -9   6   2     1561.06     1556.88     37.02 o 
  -8   6   2      234.67      228.16      9.10 o 
  -7   6   2      477.50      486.89     14.55 o 
  -6   6   2     1291.56     1341.93     31.59 o 
  -5   6   2     1564.45     1617.73     41.87 o 
  -4   6   2     3932.69     3933.26     82.94 o 
  -3   6   2      143.52      169.55     22.28 o 
  -2   6   2     8337.31     8603.60    176.02 o 
  -1   6   2      320.73      335.99     33.74 o 
   0   6   2     3315.19     3543.25     74.95 o 
   1   6   2     1148.48     1254.56     29.03 o 
   2   6   2     1636.03     1600.32     36.00 o 
   3   6   2     1684.39     1720.00     38.44 o 
   4   6   2      510.63      470.24     18.61 o 
   5   6   2     2162.73     2318.10     59.06 o 
   6   6   2        0.31        6.44      3.47 o 
   7   6   2     1049.67     1117.70     40.07 o 
   8   6   2      471.33      455.12     26.56 o 
   9   6   2      794.38      782.58     44.74 o 
  10   6   2      574.93      540.38     24.59 o 
  11   6   2      530.89      484.25     23.50 o 
  12   6   2      822.14      812.40     34.10 o 
  13   6   2       77.73       68.91     14.23 o 
  14   6   2      530.08      497.45     25.98 o 
 -14   7   2        1.84        5.79      6.16 o 
 -13   7   2       17.92       17.44      6.32 o 
 -12   7   2       93.55       68.84      8.84 o 
 -11   7   2        0.43        2.35      4.82 o 
 -10   7   2      140.68      148.55     11.67 o 
  -9   7   2      109.72      122.89      7.75 o 
  -8   7   2       59.70       63.32      5.92 o 
  -7   7   2       65.97       62.55      5.60 o 
  -6   7   2        6.45        5.18      2.88 o 
  -5   7   2       10.75       11.15      3.06 o 
  -4   7   2      147.28      154.09      7.34 o 
  -3   7   2       19.71       25.42      3.77 o 
  -2   7   2      235.59      232.13      9.04 o 
  -1   7   2      210.30      197.31      8.37 o 
   0   7   2       21.25       16.28      3.28 o 
   1   7   2      321.44      320.33     13.04 o 
   2   7   2       97.84       95.22      7.51 o 
   3   7   2       26.31       33.79      5.09 o 
   4   7   2       87.17       79.18      7.07 o 
   5   7   2       89.17       90.32      7.57 o 
   6   7   2       61.85       51.23     11.64 o 
   7   7   2        0.11        1.84      4.50 o 
   8   7   2      312.46      341.28     18.61 o 
   9   7   2       15.49       26.75      7.27 o 
  10   7   2       64.18       64.65     10.05 o 
  11   7   2       60.41       67.52     10.39 o 
  12   7   2       11.70       11.53      6.68 o 
  13   7   2        3.04        7.24      6.81 o 
 -12   8   2       91.71       91.45      9.92 o 
 -11   8   2      174.08      174.13     12.34 o 
 -10   8   2       12.42       15.49      5.72 o 
  -9   8   2      272.30      248.10     13.37 o 
  -8   8   2       42.02       48.12      5.81 o 
  -7   8   2      199.79      221.72     10.08 o 
  -6   8   2      134.54      131.46      7.94 o 
  -5   8   2       84.32       89.65      6.62 o 
  -4   8   2      536.22      558.02     16.67 o 
  -3   8   2       24.78       28.87      5.20 o 
  -2   8   2      559.33      567.04     19.44 o 
  -1   8   2       68.96       54.29      7.92 o 
   0   8   2      975.77      914.65     34.62 o 
   1   8   2        1.03        1.37      4.07 o 
   2   8   2      427.10      414.51     16.18 o 
   3   8   2      124.84      112.60      8.95 o 
   4   8   2      157.59      159.15     26.52 o 
   5   8   2      285.78      279.67     16.86 o 
   6   8   2       36.02       30.89      7.73 o 
   7   8   2      314.59      349.20     19.54 o 
   8   8   2      106.59      104.43     14.55 o 
   9   8   2      131.12      143.85     13.28 o 
  10   8   2      117.84      146.16     13.68 o 
  11   8   2       67.15       59.59     10.05 o 
  -9   9   2       14.45       17.67      5.84 o 
  -8   9   2      655.67      672.37     24.24 o 
  -7   9   2      285.03      281.41     17.77 o 
  -6   9   2      691.36      777.05     35.96 o 
  -5   9   2      751.03      816.64     32.50 o 
  -4   9   2      289.94      354.07     23.21 o 
  -3   9   2     1471.97     1580.61     44.23 o 
  -2   9   2      101.05      106.69     14.94 o 
  -1   9   2     1252.40     1286.60     37.43 o 
   0   9   2       18.61       12.24      8.09 o 
   1   9   2      874.65      930.58     34.95 o 
   2   9   2      575.79      547.90     46.31 o 
   3   9   2      452.57      435.96     46.29 o 
   4   9   2      982.22      936.42     37.11 o 
   5   9   2        3.07        7.34      6.35 o 
   6   9   2     1130.85     1117.68     43.01 o 
   7   9   2       63.91       65.13     12.29 o 
  -1  10   2       76.07       73.02     12.29 o 
   0  10   2     1021.09      996.75     54.47 o 
 -20   1   3      389.78      409.24     20.99 o 
 -19   1   3       41.11       45.61      8.45 o 
 -18   1   3      553.67      580.49     25.18 o 
 -17   1   3      108.26      127.32     10.98 o 
 -16   1   3      504.47      537.89     31.41 o 
 -15   1   3      503.38      531.47     22.67 o 
 -14   1   3      430.84      452.68     20.13 o 
 -13   1   3      882.89      932.15     28.14 o 
 -12   1   3      765.47      728.63     22.72 o 
 -11   1   3     2273.43     2261.85     58.21 o 
 -10   1   3      266.63      320.19     12.11 o 
  -9   1   3     3677.19     3565.39     87.55 o 
  -8   1   3      792.32      852.75     24.06 o 
  -7   1   3     2308.70     2201.54     54.99 o 
  -6   1   3     4726.40     5087.23    167.96 o 
  -5   1   3     1801.45     1796.31     44.73 o 
  -4   1   3     6178.72     6247.36    147.16 o 
  -3   1   3      382.22      319.87     20.77 o 
  -2   1   3     4451.75     5087.51    111.01 o 
  -1   1   3     2984.14     3004.94     60.45 o 
   0   1   3      785.45      941.62     20.01 o 
   1   1   3     1370.17     1486.50     27.23 o 
   2   1   3       93.27       82.10      4.59 o 
   3   1   3     3702.93     3796.26     61.78 o 
   4   1   3        1.34       16.73      3.42 o 
   5   1   3     1964.75     2175.98     36.47 o 
   6   1   3     1319.87     1396.21     27.02 o 
   7   1   3     3680.63     3780.13     62.75 o 
   8   1   3      237.38      249.61      8.11 o 
   9   1   3     1936.54     1930.15     37.32 o 
  10   1   3     1211.63     1200.42     25.01 o 
  11   1   3      586.45      525.26     13.65 o 
  12   1   3     1779.04     1800.02     41.01 o 
  13   1   3       31.45       52.46      5.62 o 
  14   1   3      659.10      625.73     18.33 o 
  15   1   3      263.43      214.59     11.66 o 
  16   1   3       97.10      106.38      7.33 o 
  17   1   3      371.45      342.67     15.96 o 
  18   1   3      103.93      117.06     10.55 o 
 -19   2   3      705.10      720.34     30.20 o 
 -18   2   3        3.70        3.47      5.70 o 
 -17   2   3     1541.15     1577.49     45.22 o 
 -16   2   3      221.44      236.84     13.57 o 
 -15   2   3     1197.60     1290.87     37.51 o 
 -14   2   3     1787.40     1743.40     47.43 o 
 -13   2   3      680.04      735.41     23.34 o 
 -12   2   3     3753.55     3874.38    100.83 o 
 -11   2   3      352.21      339.34     13.08 o 
 -10   2   3     9421.45     9583.09    227.21 o 
  -9   2   3      196.33      235.60     10.37 o 
  -8   2   3     9897.79    10129.82    292.72 o 
  -7   2   3     1223.66     1186.58     48.36 o 
  -6   2   3     3936.97     3720.29     89.87 o 
  -5   2   3    10070.68     9669.82    236.98 o 
  -4   2   3      116.33      144.07     13.38 o 
  -3   2   3    25576.65    24651.64   1128.03 o 
  -2   2   3      131.80      140.34     11.73 o 
  -1   2   3    10040.74     9852.86    207.52 o 
   0   2   3     3846.66     3879.33     72.70 o 
   1   2   3    25519.24    24820.37    911.71 o 
   2   2   3     8885.21     8833.27    218.42 o 
   3   2   3     5716.81     5782.81    116.21 o 
   4   2   3    21566.99    21403.24    342.80 o 
   5   2   3      406.77      437.43     18.59 o 
   6   2   3     9940.51     9785.88    173.06 o 
   7   2   3     1911.26     1833.56     35.09 o 
   8   2   3     4081.90     3925.51     71.78 o 
   9   2   3     4519.70     4469.02     81.56 o 
  10   2   3     1463.75     1477.14     29.87 o 
  11   2   3     3068.05     3017.69     57.10 o 
  12   2   3      100.66       97.73      5.89 o 
  13   2   3     2420.81     2369.53     53.21 o 
  14   2   3      302.53      347.01     24.54 o 
  15   2   3     1561.33     1669.27     47.17 o 
  16   2   3      520.53      536.28     37.56 o 
  17   2   3      377.75      387.60     22.11 o 
 -19   3   3       90.45      100.54      9.91 o 
 -18   3   3     1040.58     1058.33     39.81 o 
 -17   3   3       59.66       69.13      8.35 o 
 -16   3   3     1585.63     1517.67     43.56 o 
 -15   3   3      687.86      700.87     25.57 o 
 -14   3   3      486.18      449.16     17.04 o 
 -13   3   3     2672.58     2616.67     81.13 o 
 -12   3   3      231.54      269.02     12.17 o 
 -11   3   3     8120.41     8150.78    194.82 o 
 -10   3   3        2.40       12.73      6.05 o 
  -9   3   3    11695.02    11351.40    392.65 o 
  -8   3   3     3621.40     3260.62    114.80 o 
  -7   3   3     2087.16     2103.52     91.61 o 
  -6   3   3     7458.33     7122.42    168.75 o 
  -5   3   3      613.34      664.73     16.55 o 
  -4   3   3     5033.12     4898.36    100.61 o 
  -3   3   3      818.87      768.92     20.89 o 
  -2   3   3    10359.28     9931.68    200.53 o 
  -1   3   3     1028.00     1060.91     44.85 o 
   0   3   3    11472.68    11641.78    206.53 o 
   1   3   3    17535.76    17625.38    356.71 o 
   2   3   3     3461.29     3546.76     77.28 o 
   3   3   3    18066.85    18021.11    647.82 o 
   4   3   3     2274.29     2262.20     42.39 o 
   5   3   3     1736.72     1647.05     28.62 o 
   6   3   3       82.40       92.12      6.27 o 
   7   3   3     6485.65     6301.00    114.23 o 
   8   3   3      892.95      836.30     20.91 o 
   9   3   3     1708.59     1787.96     40.12 o 
  10   3   3     1819.75     1673.19     77.24 o 
  11   3   3      518.94      523.51     14.72 o 
  12   3   3      920.78      899.79     22.78 o 
  13   3   3        3.79        0.30      4.03 o 
  14   3   3     1813.44     1750.09     47.15 o 
  15   3   3      235.03      255.25     20.82 o 
  16   3   3      908.90      897.04     62.89 o 
  17   3   3      543.11      544.67     27.94 o 
 -18   4   3        0.18        6.06      5.29 o 
 -17   4   3      389.06      389.69     17.31 o 
 -16   4   3      201.48      164.69     12.28 o 
 -15   4   3      213.38      219.71     11.88 o 
 -14   4   3      599.90      565.98     20.26 o 
 -13   4   3       69.07       57.40      7.05 o 
 -12   4   3      120.92      108.56      7.92 o 
 -11   4   3       39.39       39.13      5.02 o 
 -10   4   3     1541.64     1448.78     47.69 o 
  -9   4   3        0.44        3.44      3.22 o 
  -8   4   3     2309.53     2248.11     52.69 o 
  -7   4   3      822.07      789.44     19.95 o 
  -6   4   3     2363.15     2405.76     52.12 o 
  -5   4   3      666.61      612.66     15.72 o 
  -4   4   3      215.78      197.74      6.93 o 
  -3   4   3     3799.37     3532.84     85.60 o 
  -2   4   3       12.61       11.28      2.04 o 
  -1   4   3     2392.86     2222.09     47.10 o 
   0   4   3      726.70      669.32     15.88 o 
   1   4   3     4828.92     4943.40    101.18 o 
   2   4   3      579.69      581.85     24.93 o 
   3   4   3        3.57        4.46      3.79 o 
   4   4   3     6340.14     6359.10    129.48 o 
   5   4   3       50.28       76.71      6.80 o 
   6   4   3     2897.57     2850.03     60.13 o 
   7   4   3       96.95       96.24      6.35 o 
   8   4   3     1573.68     1601.39     41.04 o 
   9   4   3      295.03      331.05     12.52 o 
  10   4   3      322.71      379.05     13.60 o 
  11   4   3      561.97      633.48     21.04 o 
  12   4   3      108.54      102.65      8.19 o 
  13   4   3     1011.91     1012.90     30.02 o 
  14   4   3       57.35       52.96      9.01 o 
  15   4   3      386.41      336.54     21.04 o 
  16   4   3      176.67      160.30     14.84 o 
 -17   5   3        4.21        4.42      5.14 o 
 -16   5   3        0.05       -2.71      4.66 o 
 -15   5   3        6.79        5.08      4.84 o 
 -14   5   3        3.80        1.80      4.35 o 
 -13   5   3       21.37       25.68      4.67 o 
 -12   5   3       26.53       15.85      4.10 o 
 -11   5   3      160.84      160.52     14.51 o 
 -10   5   3       42.84       36.57      5.97 o 
  -9   5   3      172.91      164.03      7.86 o 
  -8   5   3       44.50       36.20      4.14 o 
  -7   5   3       12.83       19.40      3.42 o 
  -6   5   3        1.33        4.01      2.47 o 
  -5   5   3       42.60       62.63      4.65 o 
  -4   5   3      292.97      314.01      9.93 o 
  -3   5   3      795.49      767.24     22.29 o 
  -2   5   3      306.93      287.48      9.25 o 
  -1   5   3        0.69        4.09      2.08 o 
   0   5   3      527.80      489.25     17.59 o 
   1   5   3      818.30      801.38     19.16 o 
   2   5   3      271.37      270.23     13.44 o 
   3   5   3       52.85       60.17      5.12 o 
   4   5   3       42.95       36.93      8.86 o 
   5   5   3      278.52      286.09     11.21 o 
   6   5   3      892.13      881.86     32.50 o 
   7   5   3       58.03       64.11      7.34 o 
   8   5   3       39.71       44.20      5.24 o 
   9   5   3      117.04      131.12      7.73 o 
  10   5   3        4.51        8.62      4.22 o 
  11   5   3      128.31      139.25     12.42 o 
  12   5   3        0.23        1.89      5.73 o 
  13   5   3        3.04       -3.77      5.24 o 
  14   5   3        0.01        1.59      5.89 o 
  15   5   3        0.67        6.53     10.67 o 
 -16   6   3       44.35       40.00      6.19 o 
 -15   6   3      248.63      243.94     15.50 o 
 -14   6   3      411.12      386.82     14.71 o 
 -13   6   3      277.07      271.43     11.87 o 
 -12   6   3     1102.03     1062.44     28.38 o 
 -11   6   3      101.24      106.19      9.24 o 
 -10   6   3      505.22      490.77     15.72 o 
  -9   6   3       54.64       54.82      8.40 o 
  -8   6   3     1557.99     1565.58     36.81 o 
  -7   6   3      157.63      184.49     11.86 o 
  -6   6   3     1256.77     1273.76     30.37 o 
  -5   6   3     1745.51     1685.27     38.33 o 
  -4   6   3      418.04      431.97     23.28 o 
  -3   6   3     2719.57     2688.77     58.11 o 
  -2   6   3       42.38       34.53      6.65 o 
  -1   6   3     2534.19     2600.52     56.10 o 
   0   6   3     1130.20     1140.49     26.79 o 
   1   6   3      861.65      934.79     37.11 o 
   2   6   3     2191.38     2148.99     54.81 o 
   3   6   3      808.44      901.54     47.91 o 
   4   6   3     1252.25     1289.44     35.17 o 
   5   6   3       85.20       79.75     15.85 o 
   6   6   3     2149.41     2006.06     65.60 o 
   7   6   3      109.58      122.22     10.72 o 
   8   6   3      471.84      469.90     16.18 o 
   9   6   3      450.47      415.24     20.36 o 
  10   6   3      331.48      399.87     23.95 o 
  11   6   3      748.76      739.04     31.77 o 
  12   6   3       17.71       27.43      7.76 o 
  13   6   3      478.44      488.14     25.19 o 
  14   6   3       42.27       39.06      9.31 o 
 -14   7   3      638.56      594.63     24.30 o 
 -13   7   3      810.37      768.09     28.08 o 
 -12   7   3      253.74      257.07     14.65 o 
 -11   7   3     2705.76     2739.37     62.39 o 
 -10   7   3       22.01       25.52      8.02 o 
  -9   7   3     1869.71     1897.83     44.62 o 
  -8   7   3      121.95      133.01     15.50 o 
  -7   7   3      624.70      612.24     28.86 o 
  -6   7   3     1790.15     1835.15     42.21 o 
  -5   7   3      282.72      303.75     21.64 o 
  -4   7   3     2393.68     2376.84     52.67 o 
  -3   7   3        5.27        9.06      4.48 o 
  -2   7   3     2788.32     2905.56     90.79 o 
  -1   7   3      408.83      420.03     18.98 o 
   0   7   3     2458.74     2707.93     98.22 o 
   1   7   3      983.10     1015.54     29.54 o 
   2   7   3      886.91      947.60     42.71 o 
   3   7   3     2399.70     2325.27     74.91 o 
   4   7   3      200.79      251.66     31.38 o 
   5   7   3     1924.32     1953.33     64.58 o 
   6   7   3      233.29      212.61     17.79 o 
   7   7   3      940.55      931.91     36.29 o 
   8   7   3      917.34      865.03     75.23 o 
   9   7   3     1250.83     1219.18     45.75 o 
  10   7   3      858.32      930.79     62.56 o 
  11   7   3      220.98      187.46     23.94 o 
  12   7   3      929.44      945.07     39.25 o 
 -12   8   3      641.17      688.98     26.18 o 
 -11   8   3       47.58       57.35      9.86 o 
 -10   8   3     1274.56     1356.62     34.80 o 
  -9   8   3       50.05       51.23     14.36 o 
  -8   8   3     1925.25     1974.09     46.41 o 
  -7   8   3      429.41      455.87     25.33 o 
  -6   8   3      566.35      640.12     24.86 o 
  -5   8   3     1207.30     1227.03     35.32 o 
  -4   8   3       48.56       59.27      9.70 o 
  -3   8   3     1470.95     1523.90     42.12 o 
  -2   8   3       15.29        9.00      6.56 o 
  -1   8   3     1215.54     1201.61     34.69 o 
   0   8   3      491.72      488.73     18.01 o 
   1   8   3     1033.55     1146.29     35.39 o 
   2   8   3     1517.57     1471.77     51.66 o 
   3   8   3      735.46      770.50     55.74 o 
   4   8   3     1783.74     1691.12     60.49 o 
   5   8   3        4.34       13.99      9.05 o 
   6   8   3     2185.68     2087.57     70.33 o 
   7   8   3      159.89      171.17     16.82 o 
   8   8   3      832.69      814.57     42.46 o 
   9   8   3      559.78      569.17     27.19 o 
  10   8   3      224.56      246.26     17.41 o 
  -8   9   3       71.21       79.90     11.14 o 
  -7   9   3      324.23      359.08     19.20 o 
  -6   9   3      385.30      408.41     20.36 o 
  -5   9   3      125.12      144.77     10.28 o 
  -4   9   3      222.39      238.51     12.44 o 
  -3   9   3        6.65        6.65      4.82 o 
  -2   9   3      211.44      222.29     15.55 o 
  -1   9   3      147.84      149.18     10.40 o 
   0   9   3      314.36      324.38     18.75 o 
   1   9   3      171.61      180.71     13.90 o 
   2   9   3       99.15      114.33     17.79 o 
   3   9   3      315.96      342.63     19.61 o 
   4   9   3       60.48       51.12      9.60 o 
   5   9   3      297.01      278.47     17.97 o 
   6   9   3        0.46       -3.46      5.24 o 
 -20   0   4      976.94      981.72     53.17 o 
 -19   0   4       41.84       51.08     12.29 o 
 -18   0   4     1375.59     1436.55     70.79 o 
 -17   0   4      333.92      308.75     23.30 o 
 -16   0   4     1305.36     1299.12     63.66 o 
 -15   0   4     1870.24     1887.56     87.25 o 
 -14   0   4     1646.28     1453.88     68.98 o 
 -13   0   4     3804.73     3664.54    157.67 o 
 -12   0   4       67.80       74.37     10.35 o 
 -11   0   4     4557.44     4205.96    177.75 o 
 -10   0   4     1659.06     1635.61     73.04 o 
  -9   0   4     3237.96     3054.12    129.70 o 
  -8   0   4     9413.01    10058.34    411.95 o 
  -7   0   4    12794.67    13530.18    550.95 o 
  -6   0   4    11280.75    11922.05    485.82 o 
  -5   0   4      669.49      651.92     31.20 o 
  -4   0   4     7985.56     7779.80    318.50 o 
  -3   0   4       66.28       65.34      7.12 o 
   0   0   4    29653.89    27735.10   1014.92 o 
   1   0   4     6013.97     5909.84    134.94 o 
   2   0   4     1205.77     1230.06     29.86 o 
   3   0   4     8815.78     7929.43    181.05 o 
   4   0   4       41.80       33.94      3.88 o 
   5   0   4     4516.71     4215.46     97.73 o 
   6   0   4      947.49      944.31     24.19 o 
   7   0   4     9941.45     9487.31    354.42 o 
   8   0   4      121.72      118.09     12.94 o 
   9   0   4     3710.51     3596.27    102.72 o 
  10   0   4     5772.60     5754.22    162.00 o 
  11   0   4      186.58      202.28     17.29 o 
  12   0   4     4044.46     4037.50     97.26 o 
  13   0   4       34.43       28.23      5.47 o 
  14   0   4     1123.69     1112.01     79.51 o 
  15   0   4      231.43      207.80     14.86 o 
  16   0   4      663.31      635.54     28.11 o 
  17   0   4      676.13      791.00     33.02 o 
 -20   1   4       23.15       27.69      7.73 o 
 -19   1   4      572.12      590.14     26.10 o 
 -18   1   4        4.19        2.25      5.24 o 
 -17   1   4     1256.58     1240.76     43.84 o 
 -16   1   4      205.39      188.23     13.03 o 
 -15   1   4     1139.39     1220.61     78.57 o 
 -14   1   4     1430.69     1433.07     63.40 o 
 -13   1   4      675.03      688.10     26.34 o 
 -12   1   4     3081.00     3195.42    106.84 o 
 -11   1   4      195.36      234.59     11.87 o 
 -10   1   4     2705.44     2629.88     93.74 o 
  -9   1   4      197.78      175.93      9.31 o 
  -8   1   4     5283.29     5126.53    154.29 o 
  -7   1   4     3864.67     3780.26    112.00 o 
  -6   1   4     5031.13     5174.36    151.43 o 
  -5   1   4    13045.00    13865.52    399.13 o 
  -4   1   4      103.01      101.74      5.90 o 
  -3   1   4    14771.46    15446.51    629.48 o 
  -2   1   4      397.91      402.84     15.77 o 
  -1   1   4    18182.71    17910.17    354.64 o 
   0   1   4     3821.01     3942.89     79.34 o 
   1   1   4     3533.37     3574.47     64.30 o 
   2   1   4     8639.76     8689.75    153.04 o 
   3   1   4     1759.99     1812.89     33.61 o 
   4   1   4    11331.88    10719.21    172.32 o 
   5   1   4      448.88      396.28      9.01 o 
   6   1   4     6238.02     6150.42    100.21 o 
   7   1   4     1936.95     1929.28     33.39 o 
   8   1   4      914.25      919.83     17.61 o 
   9   1   4     5579.43     5598.95     92.50 o 
  10   1   4      832.32      865.23     19.40 o 
  11   1   4     2316.61     2327.25     45.29 o 
  12   1   4       94.98       80.41      5.72 o 
  13   1   4     1756.06     1750.23     36.16 o 
  14   1   4        9.56       15.70      5.19 o 
  15   1   4      562.01      540.86     17.43 o 
  16   1   4      415.13      422.70     15.46 o 
  17   1   4      169.80      150.43     11.47 o 
 -19   2   4        1.28        2.69     12.61 o 
 -18   2   4      131.53      142.77     17.14 o 
 -17   2   4        3.45        6.08      5.70 o 
 -16   2   4       94.83       94.24      8.46 o 
 -15   2   4       10.81       17.49     10.37 o 
 -14   2   4      175.42      183.35     10.26 o 
 -13   2   4      321.21      345.37     20.98 o 
 -12   2   4        0.91       -4.61      5.05 o 
 -11   2   4      980.48     1063.32     30.63 o 
 -10   2   4      305.67      343.86     13.17 o 
  -9   2   4      223.01      206.83     35.92 o 
  -8   2   4      317.94      282.93     11.22 o 
  -7   2   4      330.72      325.28     12.04 o 
  -6   2   4       44.41       43.63      2.61 o 
  -5   2   4      154.36      146.82      4.97 o 
  -4   2   4      500.44      650.42     55.57 o 
  -3   2   4      526.98      578.14     12.26 o 
  -2   2   4      308.85      297.12      7.12 o 
  -1   2   4     2742.58     2803.30     51.18 o 
   0   2   4       38.44       62.64      3.29 o 
   1   2   4      415.37      531.95     12.54 o 
   2   2   4       34.59       34.89      5.23 o 
   3   2   4       20.55       31.22      2.89 o 
   4   2   4     1198.71     1251.06     24.42 o 
   5   2   4      439.85      432.19     10.18 o 
   6   2   4      491.44      504.16     11.69 o 
   7   2   4      694.92      778.18     16.85 o 
   8   2   4      437.72      492.06     13.38 o 
   9   2   4       35.60       39.99      3.52 o 
  10   2   4      562.48      558.40     13.89 o 
  11   2   4        4.63        2.43      2.50 o 
  12   2   4       60.07       52.93      5.08 o 
  13   2   4        0.01       -1.93      2.77 o 
  14   2   4      246.61      254.80     11.23 o 
  15   2   4       27.58       29.60      5.62 o 
  16   2   4      238.79      211.83     12.86 o 
  17   2   4       24.94       31.34      8.54 o 
 -19   3   4       71.81       71.63      8.90 o 
 -18   3   4        0.04       -0.08      4.74 o 
 -17   3   4      266.49      284.13     14.25 o 
 -16   3   4       15.23        7.67      5.02 o 
 -15   3   4      407.39      420.06     16.95 o 
 -14   3   4      438.18      466.82     17.62 o 
 -13   3   4       78.55       72.54      7.05 o 
 -12   3   4      345.43      338.39     13.79 o 
 -11   3   4        0.81        7.70      4.28 o 
 -10   3   4      487.21      473.74     35.64 o 
  -9   3   4      250.31      219.76     10.25 o 
  -8   3   4      616.03      611.94     30.35 o 
  -7   3   4      223.85      174.67      9.74 o 
  -6   3   4       97.98       81.62      8.51 o 
  -5   3   4     2374.39     2297.77     58.54 o 
  -4   3   4        0.04        2.10      1.83 o 
  -3   3   4     2470.97     2501.00     46.37 o 
  -2   3   4        0.17        9.67      1.59 o 
  -1   3   4      715.74      684.56     14.26 o 
   0   3   4      146.83      148.32      5.98 o 
   1   3   4     3276.52     3295.60     67.63 o 
   2   3   4     1326.78     1280.42     28.16 o 
   3   3   4       42.16       38.54      6.79 o 
   4   3   4     1316.43     1341.86     35.29 o 
   5   3   4      707.46      658.02     14.40 o 
   6   3   4      419.33      401.20     10.09 o 
   7   3   4      567.30      575.39     13.50 o 
   8   3   4       62.15       71.79      6.47 o 
   9   3   4      377.11      336.83     11.15 o 
  10   3   4       40.95       50.12      4.80 o 
  11   3   4      343.37      347.83     11.86 o 
  12   3   4       68.31       76.48      6.32 o 
  13   3   4      176.14      163.76     25.59 o 
  14   3   4      107.84      102.75     11.65 o 
  15   3   4      161.47      143.36     14.61 o 
  16   3   4       23.13       30.74      8.70 o 
 -18   4   4      561.90      640.34     24.18 o 
 -17   4   4       58.80       72.03      8.36 o 
 -16   4   4      835.48      811.94     27.33 o 
 -15   4   4      425.03      422.39     17.42 o 
 -14   4   4      433.32      445.08     17.41 o 
 -13   4   4     1022.84      975.26     29.84 o 
 -12   4   4       42.08       52.19      6.18 o 
 -11   4   4     3314.97     3062.79    178.55 o 
 -10   4   4      251.41      246.24     11.77 o 
  -9   4   4     3725.34     3383.61    205.09 o 
  -8   4   4     2962.05     2857.38     62.02 o 
  -7   4   4     1274.20     1247.35     33.24 o 
  -6   4   4     2102.11     2083.92     45.90 o 
  -5   4   4     1089.45     1114.45     27.22 o 
  -4   4   4     1662.32     1585.92     40.91 o 
  -3   4   4       51.37       68.61      6.08 o 
  -2   4   4     5718.61     5579.93    114.28 o 
  -1   4   4     1819.90     1747.29     37.72 o 
   0   4   4     2663.20     2866.23     69.74 o 
   1   4   4     3752.19     3861.68     92.59 o 
   2   4   4      346.54      397.63     22.61 o 
   3   4   4     3707.74     3786.10     77.97 o 
   4   4   4      292.32      287.12     14.02 o 
   5   4   4     3515.83     3511.32     85.55 o 
   6   4   4      109.83      123.02      7.19 o 
   7   4   4     2812.71     2871.28     69.96 o 
   8   4   4     2209.44     2165.08    106.33 o 
   9   4   4      565.53      515.43     25.92 o 
  10   4   4     1500.16     1507.93     51.74 o 
  11   4   4        8.28        5.22      4.07 o 
  12   4   4     2253.74     2200.52     56.85 o 
  13   4   4       22.35       23.76      5.44 o 
  14   4   4     1044.30      971.37     39.27 o 
  15   4   4      236.82      252.75     18.02 o 
 -17   5   4      811.02      844.64     28.81 o 
 -16   5   4      218.52      211.10     17.89 o 
 -15   5   4      640.26      643.45     23.21 o 
 -14   5   4     1389.74     1421.96     41.51 o 
 -13   5   4      387.02      366.64     21.68 o 
 -12   5   4     1199.27     1096.03     52.82 o 
 -11   5   4        2.04        7.10      3.53 o 
 -10   5   4     2349.49     2283.76     51.86 o 
  -9   5   4      614.10      630.31     25.17 o 
  -8   5   4     5103.23     4969.04    104.65 o 
  -7   5   4     2498.13     2485.76    110.37 o 
  -6   5   4     3171.24     3181.58     68.27 o 
  -5   5   4     7414.87     7560.76    155.06 o 
  -4   5   4       88.14       98.10      8.02 o 
  -3   5   4     9063.08     9185.96    187.14 o 
  -2   5   4     1412.91     1284.01     38.34 o 
  -1   5   4     4952.32     4985.87    103.13 o 
   0   5   4     2967.18     2876.35     60.66 o 
   1   5   4     2565.85     2642.96     65.38 o 
   2   5   4     3674.09     3708.04     89.74 o 
   3   5   4      276.81      299.71     17.40 o 
   4   5   4     5227.14     5266.99    156.59 o 
   5   5   4      176.73      232.52     43.67 o 
   6   5   4     5896.13     5977.77    177.30 o 
   7   5   4      557.96      603.57     37.91 o 
   8   5   4     1236.74     1225.45    113.23 o 
   9   5   4     2998.34     2896.17     71.77 o 
  10   5   4      244.65      268.88     17.16 o 
  11   5   4     2743.60     2731.24     68.83 o 
  12   5   4        9.64       22.37     11.31 o 
  13   5   4     1386.29     1372.86     55.85 o 
  14   5   4      156.04      161.94     22.32 o 
 -16   6   4      510.85      517.15     35.42 o 
 -15   6   4      399.07      384.56     19.62 o 
 -14   6   4      442.26      408.93     19.53 o 
 -13   6   4     1143.97     1074.71     36.72 o 
 -12   6   4        2.63       10.07      4.33 o 
 -11   6   4     1012.11      947.53     25.80 o 
 -10   6   4      181.32      175.50     10.18 o 
  -9   6   4      314.95      327.38     12.01 o 
  -8   6   4     1017.96     1024.03     26.19 o 
  -7   6   4      590.23      620.68     17.73 o 
  -6   6   4     2143.64     2198.82     49.06 o 
  -5   6   4      259.95      282.83     19.34 o 
  -4   6   4     3579.93     3689.08     91.16 o 
  -3   6   4       54.89       63.01      6.91 o 
  -2   6   4     2894.03     3072.73     65.64 o 
  -1   6   4      391.82      438.51     37.87 o 
   0   6   4     2619.09     2671.83     67.08 o 
   1   6   4      551.09      550.20     17.90 o 
   2   6   4      495.66      450.82     19.42 o 
   3   6   4     1412.64     1406.26     52.67 o 
   4   6   4        1.23        2.68      4.50 o 
   5   6   4      758.71      807.22     31.29 o 
   6   6   4      250.29      230.02     14.37 o 
   7   6   4     1214.78     1169.82     32.99 o 
   8   6   4      491.04      461.55     16.56 o 
   9   6   4      970.08      887.65     26.78 o 
  10   6   4      809.77      723.01     30.84 o 
  11   6   4      112.01      108.97     15.85 o 
  12   6   4      728.53      682.91     30.82 o 
  13   6   4        2.43        9.40      6.35 o 
 -14   7   4       35.39       38.84      6.15 o 
 -13   7   4        0.50       -0.28      4.10 o 
 -12   7   4      159.42      155.31     14.28 o 
 -11   7   4       52.61       57.42      6.47 o 
 -10   7   4      206.32      184.75      9.60 o 
  -9   7   4       13.44       14.69      4.11 o 
  -8   7   4        3.80        8.26      3.38 o 
  -7   7   4        2.71        4.44      2.96 o 
  -6   7   4        0.34        5.08      3.01 o 
  -5   7   4       28.71       41.52      5.57 o 
  -4   7   4      156.89      144.20     11.20 o 
  -3   7   4      304.10      291.33     12.41 o 
  -2   7   4       59.99       58.43      7.07 o 
  -1   7   4      303.75      291.83     25.91 o 
   0   7   4      137.00      117.93      8.43 o 
   1   7   4        4.77        1.66      4.78 o 
   2   7   4      513.39      487.76     22.59 o 
   3   7   4       58.78       64.12      8.84 o 
   4   7   4      123.59      122.85     11.32 o 
   5   7   4       40.97       46.03     13.90 o 
   6   7   4      157.45      182.82     13.52 o 
   7   7   4       15.43       10.58      6.16 o 
   8   7   4        9.76        5.50      5.94 o 
   9   7   4      215.40      206.05     15.08 o 
  10   7   4       12.92        9.29      6.68 o 
  11   7   4        6.62       -4.63      5.59 o 
 -11   8   4      178.69      152.91      9.90 o 
 -10   8   4        0.16        7.22      4.21 o 
  -9   8   4      188.67      215.46     12.34 o 
  -8   8   4       73.72       71.94      8.05 o 
  -7   8   4       35.01       50.88      6.82 o 
  -6   8   4      455.05      505.44     18.91 o 
  -5   8   4       20.67       33.22     10.27 o 
  -4   8   4      449.21      464.97     22.20 o 
  -3   8   4        0.20        2.90      4.32 o 
  -2   8   4      779.23      774.69     25.00 o 
  -1   8   4       50.76       52.41      8.69 o 
   0   8   4      492.41      496.03     23.76 o 
   1   8   4      135.65      142.07     20.70 o 
   2   8   4      147.82      154.36     32.34 o 
   3   8   4      495.55      527.89     25.14 o 
   4   8   4       22.96       21.04      7.45 o 
   5   8   4      217.83      236.66     17.79 o 
   6   8   4       58.25       67.04     10.28 o 
   7   8   4       98.79      114.86     13.05 o 
   8   8   4      116.65      124.24     13.05 o 
   9   8   4      168.07      132.91     13.81 o 
  -8   9   4      757.70      827.57     27.89 o 
  -7   9   4      394.42      407.82     17.75 o 
  -6   9   4      282.05      328.64     15.53 o 
  -5   9   4      742.47      761.92     25.66 o 
  -4   9   4       42.81       43.82      7.81 o 
  -3   9   4      898.41      873.20     35.75 o 
  -2   9   4       41.82       36.82      8.45 o 
  -1   9   4      783.55      759.07     62.87 o 
   0   9   4      653.41      621.59     28.39 o 
   1   9   4      662.01      652.76     39.20 o 
   2   9   4      923.13      924.45     37.52 o 
   3   9   4       36.27       35.73     13.26 o 
   4   9   4      957.27      965.64     41.17 o 
   5   9   4       49.20       56.15     11.96 o 
 -19   1   5       18.65       13.65      6.35 o 
 -18   1   5      283.39      335.16     18.07 o 
 -17   1   5      280.30      300.07     16.91 o 
 -16   1   5      217.19      223.71     13.95 o 
 -15   1   5      608.20      613.65     25.20 o 
 -14   1   5      175.44      162.32     11.41 o 
 -13   1   5      731.06      728.68     58.04 o 
 -12   1   5      186.14      231.32     12.58 o 
 -11   1   5     1840.05     1860.89     59.01 o 
 -10   1   5        1.96        0.50      2.95 o 
  -9   1   5     2304.10     2454.68     75.18 o 
  -8   1   5     2376.47     2497.07    112.68 o 
  -7   1   5      746.30      724.84     25.00 o 
  -6   1   5     3704.37     3633.50    107.82 o 
  -5   1   5       20.97       20.77      3.20 o 
  -4   1   5     1631.65     1717.08     75.85 o 
  -3   1   5      912.41      938.05     23.82 o 
  -2   1   5     1836.10     1998.02     41.58 o 
  -1   1   5      905.14      894.89     19.86 o 
   0   1   5     1888.34     1965.83     41.04 o 
   1   1   5     3731.32     3776.08     68.27 o 
   2   1   5       74.39       91.01      3.63 o 
   3   1   5     2410.86     2742.31     45.51 o 
   4   1   5      188.81      215.20      6.32 o 
   5   1   5     2704.27     2912.01     48.53 o 
   6   1   5        4.65       14.36      1.86 o 
   7   1   5     3194.50     3188.82     53.63 o 
   8   1   5     1170.78     1193.51     22.17 o 
   9   1   5      706.48      688.62     16.07 o 
  10   1   5     1768.54     1779.41     35.59 o 
  11   1   5      143.31      162.75      7.10 o 
  12   1   5     1099.42     1053.29     23.65 o 
  13   1   5      166.66      151.28      8.51 o 
  14   1   5      242.80      251.94     13.04 o 
  15   1   5      348.31      320.54     15.20 o 
  16   1   5       97.11      111.07     10.41 o 
 -19   2   5      862.73      884.54     46.35 o 
 -18   2   5      113.87      113.99     11.20 o 
 -17   2   5     1412.53     1388.38     48.68 o 
 -16   2   5      571.21      581.20     24.48 o 
 -15   2   5      857.86      952.35     35.06 o 
 -14   2   5     2413.39     2556.85    109.28 o 
 -13   2   5      111.88      131.45      9.03 o 
 -12   2   5     4322.26     4415.71    109.30 o 
 -11   2   5       44.46       67.48     12.40 o 
 -10   2   5     5027.16     5110.55    124.55 o 
  -9   2   5     1133.56     1083.13     30.97 o 
  -8   2   5     4342.11     4071.74     99.90 o 
  -7   2   5     5427.56     5475.52    158.22 o 
  -6   2   5      990.56      890.43     20.63 o 
  -5   2   5    20776.46    20468.73    849.17 o 
  -4   2   5       55.92       70.35      8.87 o 
  -3   2   5     9646.65     9371.13    186.47 o 
  -2   2   5     2102.29     1925.02     40.36 o 
  -1   2   5     2143.37     2109.68     43.82 o 
   0   2   5     6221.27     6175.63    123.93 o 
   1   2   5     1865.94     1928.04     40.47 o 
   2   2   5    18316.92    18717.08    375.77 o 
   3   2   5      280.81      301.45     13.96 o 
   4   2   5    10656.89    10766.23    190.11 o 
   5   2   5     1715.19     1714.36     32.96 o 
   6   2   5     3834.99     3807.35     69.62 o 
   7   2   5     3217.53     3213.86     59.64 o 
   8   2   5      879.62      893.07     19.38 o 
   9   2   5     2537.22     2615.89     49.73 o 
  10   2   5      333.07      327.99     11.05 o 
  11   2   5     1551.06     1608.87     36.93 o 
  12   2   5       67.96       78.80      6.36 o 
  13   2   5     1313.09     1366.04     33.13 o 
  14   2   5      922.46      945.30     25.51 o 
  15   2   5      584.56      576.48     21.87 o 
  16   2   5      684.62      671.95     28.43 o 
 -19   3   5       21.84       26.39      7.32 o 
 -18   3   5      743.91      721.83     30.61 o 
 -17   3   5      400.59      419.22     19.01 o 
 -16   3   5      802.20      752.11     25.49 o 
 -15   3   5     1136.88     1109.74     33.68 o 
 -14   3   5      202.66      223.60     11.68 o 
 -13   3   5     2458.31     2481.61     64.88 o 
 -12   3   5       76.72       71.95      9.57 o 
 -11   3   5     5822.35     5850.28    174.68 o 
 -10   3   5     1069.09     1077.68     31.34 o 
  -9   3   5     3233.80     3097.24     77.92 o 
  -8   3   5     2538.64     2518.19     64.12 o 
  -7   3   5      675.30      737.70     39.44 o 
  -6   3   5     2390.10     2239.30     45.10 o 
  -5   3   5      444.25      415.79     12.82 o 
  -4   3   5     5316.90     4783.98    122.52 o 
  -3   3   5      298.18      334.91     14.26 o 
  -2   3   5     6293.61     6007.89    108.57 o 
  -1   3   5     2039.82     1977.74     37.38 o 
   0   3   5     3631.21     3769.89     85.50 o 
   1   3   5     8218.59     8290.85    204.68 o 
   2   3   5     2508.65     2508.42     61.45 o 
   3   3   5    10309.61     9836.20    254.90 o 
   4   3   5        1.82        5.53      3.47 o 
   5   3   5     7553.41     7400.87    147.15 o 
   6   3   5      350.15      315.54     10.39 o 
   7   3   5     1212.79     1226.75     28.50 o 
   8   3   5     1204.03     1235.89     28.97 o 
   9   3   5      757.69      779.46     20.33 o 
  10   3   5      807.24      787.43     20.73 o 
  11   3   5       48.37       56.62      5.56 o 
  12   3   5     2626.82     2633.16     57.67 o 
  13   3   5      214.46      213.12     10.64 o 
  14   3   5     1100.71     1166.73     30.21 o 
  15   3   5      840.76      816.30     34.78 o 
 -18   4   5       35.44       24.08      6.39 o 
 -17   4   5      161.51      170.42     11.54 o 
 -16   4   5      272.28      246.82     15.17 o 
 -15   4   5       45.72       45.07      6.81 o 
 -14   4   5      520.74      549.94     20.27 o 
 -13   4   5       39.94       47.29      6.39 o 
 -12   4   5      773.13      826.45     33.47 o 
 -11   4   5       89.00       89.49      7.86 o 
 -10   4   5     1493.98     1438.87     40.16 o 
  -9   4   5      581.28      576.16     16.99 o 
  -8   4   5     1487.89     1370.88     41.74 o 
  -7   4   5     1543.54     1431.32     41.92 o 
  -6   4   5      196.22      217.20      8.45 o 
  -5   4   5     2439.20     2313.37     58.54 o 
  -4   4   5       13.94       18.00      4.39 o 
  -3   4   5     1117.26     1087.47     25.30 o 
  -2   4   5     1143.53     1181.32     23.69 o 
  -1   4   5     1837.69     1877.95     35.92 o 
   0   4   5     1432.25     1379.25     46.63 o 
   1   4   5      801.45      781.58     19.16 o 
   2   4   5     5160.68     5028.73    106.09 o 
   3   4   5      112.52      107.75      9.98 o 
   4   4   5     1398.71     1409.41     38.14 o 
   5   4   5      293.11      277.89     11.98 o 
   6   4   5      985.51      961.06     23.83 o 
   7   4   5      239.85      235.78      9.40 o 
   8   4   5      302.97      347.97     14.29 o 
   9   4   5      493.79      496.14     15.07 o 
  10   4   5       28.67       35.51      4.95 o 
  11   4   5      680.27      685.83     25.40 o 
  12   4   5       50.95       48.73      6.34 o 
  13   4   5      484.15      388.30     42.48 o 
  14   4   5      185.87      204.66     16.15 o 
 -17   5   5        1.04       -3.02      4.68 o 
 -16   5   5        0.02       -2.43      4.38 o 
 -15   5   5        2.34       -0.94      4.68 o 
 -14   5   5        2.42       -0.89      4.25 o 
 -13   5   5      108.88      103.80      8.02 o 
 -12   5   5        8.39        4.04      3.49 o 
 -11   5   5      169.69      152.43      8.69 o 
 -10   5   5        0.09       -3.21      2.80 o 
  -9   5   5       20.44       20.35      4.39 o 
  -8   5   5        8.70       14.71      3.61 o 
  -7   5   5       60.59       64.20      5.40 o 
  -6   5   5       17.69       26.24      3.78 o 
  -5   5   5      141.51      151.92      8.19 o 
  -4   5   5       30.67       34.07      3.61 o 
  -3   5   5        1.09        4.65      2.28 o 
  -2   5   5      302.72      272.29      8.82 o 
  -1   5   5      442.23      437.55     15.04 o 
   0   5   5       11.45       15.63      4.45 o 
   1   5   5      254.62      239.39      9.88 o 
   2   5   5       96.45       67.44      7.92 o 
   3   5   5      264.85      264.04     24.60 o 
   4   5   5      834.20      834.52     31.56 o 
   5   5   5       28.92       29.31      6.35 o 
   6   5   5      131.53      131.28      8.32 o 
   7   5   5        0.39        3.48      3.43 o 
   8   5   5        2.61        5.90      4.29 o 
   9   5   5       88.21      102.81      9.76 o 
  10   5   5        5.88        0.46      3.21 o 
  11   5   5        1.15       -1.83      2.75 o 
  12   5   5        0.02        4.12      4.78 o 
  13   5   5        1.48       -2.48      5.43 o 
 -15   6   5      171.89      176.44     10.71 o 
 -14   6   5      650.59      608.20     35.01 o 
 -13   6   5       88.53       71.40     12.26 o 
 -12   6   5      722.12      671.01     20.76 o 
 -11   6   5       79.00      102.58     14.00 o 
 -10   6   5      695.51      610.21     18.66 o 
  -9   6   5      153.93      150.21     12.23 o 
  -8   6   5      991.67      970.23     25.30 o 
  -7   6   5      960.79      882.29     32.34 o 
  -6   6   5      304.30      325.89     11.77 o 
  -5   6   5     2083.57     2070.22     54.14 o 
  -4   6   5       43.30       42.58      6.53 o 
  -3   6   5     1432.78     1455.49     39.60 o 
  -2   6   5      590.13      617.12     22.27 o 
  -1   6   5      515.48      539.37     38.25 o 
   0   6   5     1438.25     1430.35     49.18 o 
   1   6   5      551.88      537.89     31.75 o 
   2   6   5      563.91      521.41     23.11 o 
   3   6   5        5.80        3.33      6.14 o 
   4   6   5     2201.39     2106.59     68.82 o 
   5   6   5      131.70      137.94     13.58 o 
   6   6   5      842.06      830.38     32.96 o 
   7   6   5      325.46      306.41     13.64 o 
   8   6   5      184.39      201.35     24.26 o 
   9   6   5      438.68      378.88     42.71 o 
  10   6   5       28.72       34.96      7.76 o 
  11   6   5      444.53      438.66     22.84 o 
  12   6   5       25.08       32.14      9.38 o 
 -13   7   5      923.79      826.04     24.91 o 
 -12   7   5        4.93       10.43      4.62 o 
 -11   7   5     1345.51     1336.97     34.52 o 
 -10   7   5       89.10       92.85      9.43 o 
  -9   7   5      645.21      673.30     20.05 o 
  -8   7   5      950.61      960.25     64.73 o 
  -7   7   5      373.69      398.19     31.42 o 
  -6   7   5     2017.84     1952.67     52.36 o 
  -5   7   5       33.19       44.12      5.95 o 
  -4   7   5     1913.99     1896.74     50.80 o 
  -3   7   5       16.94       18.99      4.82 o 
  -2   7   5     2173.94     2311.96     69.48 o 
  -1   7   5      266.92      283.24     44.33 o 
   0   7   5      636.07      666.26     36.61 o 
   1   7   5     2039.22     1973.21     65.81 o 
   2   7   5       72.00       91.54     32.98 o 
   3   7   5     2800.27     2642.08     85.10 o 
   4   7   5       22.52       45.26     12.28 o 
   5   7   5     1400.62     1381.48     49.71 o 
   6   7   5      704.67      674.64     29.43 o 
   7   7   5     1234.55     1167.36     44.08 o 
   8   7   5      722.05      792.66     25.51 o 
   9   7   5      450.96      440.86     33.02 o 
  10   7   5      853.10      894.69     37.38 o 
 -11   8   5       23.17       24.46      8.20 o 
 -10   8   5     1209.14     1205.16     36.99 o 
  -9   8   5      182.68      190.46     16.68 o 
  -8   8   5      715.80      801.87     26.79 o 
  -7   8   5      761.11      759.71     26.25 o 
  -6   8   5       35.45       45.02      6.84 o 
  -5   8   5     1475.51     1512.01     53.74 o 
  -4   8   5        1.29        6.18      6.18 o 
  -3   8   5     1065.25     1068.21     40.82 o 
  -2   8   5      325.77      300.78     18.07 o 
  -1   8   5      631.20      688.48     50.54 o 
   0   8   5     1692.10     1643.06    112.16 o 
   1   8   5      450.05      493.58     53.09 o 
   2   8   5     1591.51     1591.50     56.48 o 
   3   8   5       33.94       44.82     14.87 o 
   4   8   5     1661.68     1678.84     59.20 o 
   5   8   5       65.42       72.31     17.14 o 
   6   8   5      603.76      638.03     30.44 o 
   7   8   5      358.86      349.87     20.18 o 
   8   8   5      153.92      157.88     17.14 o 
  -7   9   5      169.09      190.78     12.25 o 
  -6   9   5      143.36      161.40     11.30 o 
  -5   9   5        0.10       -0.65      5.26 o 
  -4   9   5       88.86       93.55     13.26 o 
  -3   9   5      116.74      106.42     12.35 o 
  -2   9   5      221.04      243.54     16.91 o 
  -1   9   5      101.39      103.84     12.29 o 
   0   9   5      153.29      139.62     14.16 o 
   1   9   5      138.92      141.81     28.46 o 
   2   9   5      109.62       93.53     16.17 o 
   3   9   5      261.05      226.72     16.45 o 
 -19   0   6       46.90       43.97     10.99 o 
 -18   0   6      658.34      662.79     39.52 o 
 -17   0   6      960.88      855.49     47.35 o 
 -16   0   6      567.13      517.59     33.04 o 
 -15   0   6     1606.17     1619.89     77.39 o 
 -14   0   6      540.59      505.98     31.10 o 
 -13   0   6     3404.61     3217.56    139.58 o 
 -12   0   6        9.34        9.70      6.47 o 
 -11   0   6     3313.46     3667.80    156.13 o 
 -10   0   6     2019.92     2137.44     93.33 o 
  -9   0   6     2260.58     2390.80    103.29 o 
  -8   0   6     6202.17     6772.58    280.24 o 
  -6   0   6     8115.31     7879.27    325.26 o 
  -5   0   6      248.79      292.02     18.13 o 
  -4   0   6     9031.16     9901.67    406.38 o 
  -1   0   6     3622.93     3648.35     85.12 o 
   0   0   6     2746.34     2691.73     63.54 o 
   1   0   6     2780.84     2330.64     55.44 o 
   2   0   6        2.40        6.13      2.06 o 
   3   0   6     3005.95     2779.03     65.53 o 
   4   0   6      274.83      272.33      9.03 o 
   5   0   6     9616.92     9499.15    271.70 o 
   6   0   6     1760.83     1741.12     43.03 o 
   7   0   6     4340.04     4273.45    100.37 o 
   8   0   6     6436.59     6188.23    143.98 o 
   9   0   6      284.21      356.15     17.12 o 
  10   0   6     3664.42     3645.07    108.37 o 
  11   0   6       79.52       76.91      9.70 o 
  12   0   6     1287.55     1294.76     45.48 o 
  13   0   6       40.23       49.10     17.46 o 
  14   0   6      724.10      715.01     50.55 o 
  15   0   6      510.84      532.28     34.97 o 
 -19   1   6      667.06      648.62     48.59 o 
 -18   1   6      101.90       99.52     10.74 o 
 -17   1   6      621.22      613.86     26.34 o 
 -16   1   6      607.51      615.46     25.88 o 
 -15   1   6      397.03      396.55     19.00 o 
 -14   1   6     2136.20     2192.04     70.27 o 
 -13   1   6       16.41       16.28      5.82 o 
 -12   1   6     2362.49     2431.85     76.17 o 
 -11   1   6      885.48      912.16     31.89 o 
 -10   1   6     1132.85     1138.00     37.91 o 
  -9   1   6     2191.78     2186.42     95.40 o 
  -8   1   6     2539.88     2582.03     78.95 o 
  -7   1   6     5694.98     5809.94    170.76 o 
  -6   1   6      476.78      455.84     18.48 o 
  -5   1   6     9236.92     9569.54    277.77 o 
  -4   1   6      342.97      303.84     13.00 o 
  -3   1   6     9566.35     9794.52    225.39 o 
  -2   1   6     3322.65     3351.49     68.82 o 
  -1   1   6     1419.03     1305.74     28.46 o 
   0   1   6     5455.26     5444.37     98.03 o 
   1   1   6      341.18      314.60      7.02 o 
   2   1   6     1845.19     1730.18     29.68 o 
   3   1   6      183.16      171.82      6.76 o 
   4   1   6     4831.98     4717.46     77.05 o 
   5   1   6     2076.76     2098.23     35.88 o 
   6   1   6     1839.58     1866.76     35.84 o 
   7   1   6     3700.54     3638.72     75.75 o 
   8   1   6      865.56      852.05     18.71 o 
   9   1   6     1571.80     1557.65     31.48 o 
  10   1   6        6.02       21.24      9.41 o 
  11   1   6     1391.52     1407.56     33.75 o 
  12   1   6        2.43        1.91      4.16 o 
  13   1   6      386.82      355.08     15.45 o 
  14   1   6      306.85      298.70     14.91 o 
  15   1   6      365.27      323.83     15.61 o 
 -19   2   6        0.23        5.32      7.44 o 
 -18   2   6       79.21       76.86      9.60 o 
 -17   2   6       39.74       46.02      7.99 o 
 -16   2   6       49.62       54.52      7.99 o 
 -15   2   6       29.22       40.27     11.96 o 
 -14   2   6        2.97        8.49      5.50 o 
 -13   2   6      355.63      370.01     17.32 o 
 -12   2   6      304.14      290.61     14.63 o 
 -11   2   6      215.14      197.55     11.66 o 
 -10   2   6      102.99       57.40      6.62 o 
  -9   2   6      154.24      161.54     10.06 o 
  -8   2   6       21.51       31.29      4.78 o 
  -7   2   6       85.56      118.35      5.65 o 
  -6   2   6      662.99      689.45     18.87 o 
  -5   2   6       42.23       50.29      8.19 o 
  -4   2   6      434.82      439.58     11.42 o 
  -3   2   6      398.20      400.46     10.66 o 
  -2   2   6      290.69      267.43      9.33 o 
  -1   2   6      117.74      124.31      4.93 o 
   0   2   6       62.84       52.46      3.64 o 
   1   2   6      211.79      223.50      5.92 o 
   2   2   6      245.47      271.43      8.26 o 
   3   2   6     1430.76     1500.88     29.12 o 
   4   2   6       65.36       57.26      3.65 o 
   5   2   6      669.14      765.32     16.69 o 
   6   2   6      142.44      173.37      6.28 o 
   7   2   6       63.41       75.62      7.28 o 
   8   2   6      312.42      338.43     10.86 o 
   9   2   6      145.37      136.84      6.95 o 
  10   2   6      300.94      308.17     10.98 o 
  11   2   6        0.02       -0.15      3.21 o 
  12   2   6      235.52      248.09     12.81 o 
  13   2   6       46.66       45.99      7.12 o 
  14   2   6      137.90      115.81     10.62 o 
  15   2   6       39.28       41.92      7.56 o 
 -18   3   6        5.11        5.05      5.74 o 
 -17   3   6      198.94      180.30     13.24 o 
 -16   3   6       83.11       92.95      9.76 o 
 -15   3   6      125.43      122.47      9.52 o 
 -14   3   6      250.59      235.83     12.06 o 
 -13   3   6       10.68       12.54      4.59 o 
 -12   3   6      223.24      222.43     11.54 o 
 -11   3   6      280.32      279.91     17.00 o 
 -10   3   6      371.69      372.73     14.94 o 
  -9   3   6      379.20      351.20     13.86 o 
  -8   3   6       73.24       66.87      6.12 o 
  -7   3   6      412.43      417.73     12.16 o 
  -6   3   6      104.09      101.08      9.11 o 
  -5   3   6     1599.04     1509.66     29.97 o 
  -4   3   6        7.90       18.30      2.61 o 
  -3   3   6      682.03      646.21     28.22 o 
  -2   3   6      167.09      173.15      6.54 o 
  -1   3   6      394.35      363.81     10.23 o 
   0   3   6      390.76      436.90     11.57 o 
   1   3   6       28.64       28.59      5.98 o 
   2   3   6      984.44      949.81     26.95 o 
   3   3   6      269.42      260.90     16.33 o 
   4   3   6      679.96      629.47     16.68 o 
   5   3   6      160.95      137.90      6.74 o 
   6   3   6      215.79      205.30      8.31 o 
   7   3   6      271.62      259.48      9.56 o 
   8   3   6       22.56       23.41      3.88 o 
   9   3   6      338.76      368.43     12.19 o 
  10   3   6      110.46      113.95      7.31 o 
  11   3   6       80.54      100.35      7.30 o 
  12   3   6       31.86       31.52      5.31 o 
  13   3   6      179.81      182.00     10.13 o 
  14   3   6       53.94       51.46      7.87 o 
 -17   4   6      262.51      241.75     13.46 o 
 -16   4   6      343.85      379.67     17.04 o 
 -15   4   6      643.66      666.52     23.70 o 
 -14   4   6       81.51       91.72      8.71 o 
 -13   4   6     1284.63     1315.52     38.61 o 
 -12   4   6        6.82        5.88      4.23 o 
 -11   4   6     2168.44     2078.35     55.81 o 
 -10   4   6      700.54      604.63     20.67 o 
  -9   4   6     1133.00     1093.71     40.60 o 
  -8   4   6     1741.91     1523.09     50.68 o 
  -7   4   6      592.98      617.81     39.20 o 
  -6   4   6     1777.88     1763.47     46.38 o 
  -5   4   6       10.16       18.12      3.82 o 
  -4   4   6     4298.22     4337.43     98.53 o 
  -3   4   6      909.61      936.56     30.69 o 
  -2   4   6     4140.00     4369.09     80.30 o 
  -1   4   6     1787.96     1745.11     38.54 o 
   0   4   6     1214.44     1311.21     30.03 o 
   1   4   6     3197.72     3240.77     97.59 o 
   2   4   6       96.28      110.02      8.10 o 
   3   4   6     3021.37     3060.05     75.66 o 
   4   4   6      187.09      158.61      9.49 o 
   5   4   6     1564.95     1504.80     34.56 o 
   6   4   6     1813.20     1753.30     39.43 o 
   7   4   6     1038.24     1035.88     29.79 o 
   8   4   6     1809.99     1821.36     41.41 o 
   9   4   6       19.71       13.56      6.35 o 
  10   4   6     2357.12     2302.44     51.32 o 
  11   4   6       15.72       20.85      5.09 o 
  12   4   6     1244.24     1248.16     31.43 o 
  13   4   6      194.64      204.78     11.85 o 
 -16   5   6      700.12      704.37     25.43 o 
 -15   5   6      225.98      233.05     13.11 o 
 -14   5   6     1638.00     1666.38     46.91 o 
 -13   5   6       63.20       56.42      8.05 o 
 -12   5   6     1372.32     1279.07     40.51 o 
 -11   5   6      185.86      186.86      9.60 o 
 -10   5   6     1640.59     1465.52     36.09 o 
  -9   5   6     1897.33     1770.77     41.91 o 
  -8   5   6     1406.37     1449.08     45.79 o 
  -7   5   6     4294.59     4165.99     91.69 o 
  -6   5   6      241.70      285.12     10.77 o 
  -5   5   6     5884.36     6089.85    157.83 o 
  -4   5   6      579.90      601.33     36.86 o 
  -3   5   6     3669.12     3571.43     88.39 o 
  -2   5   6     3055.15     2909.01    114.94 o 
  -1   5   6     1800.53     1873.28     61.68 o 
   0   5   6     2513.45     2517.57     79.87 o 
   1   5   6      494.68      543.97     28.18 o 
   2   5   6     1002.26     1078.03     38.89 o 
   3   5   6      246.89      243.95     23.18 o 
   4   5   6     2627.38     2540.19     65.03 o 
   5   5   6      734.39      688.74     24.65 o 
   6   5   6     2240.87     2195.96     56.35 o 
   7   5   6     2378.65     2287.74     58.51 o 
   8   5   6      488.78      502.35     26.05 o 
   9   5   6     2151.17     2207.05     57.26 o 
  10   5   6        0.09        4.54      4.23 o 
  11   5   6     1107.01     1155.93     33.89 o 
  12   5   6       74.39       90.65      8.33 o 
 -15   6   6      383.82      356.45     15.00 o 
 -14   6   6       25.94       16.30      5.26 o 
 -13   6   6      645.54      599.97     19.90 o 
 -12   6   6      112.33      101.58      8.42 o 
 -11   6   6      471.02      502.89     17.03 o 
 -10   6   6      496.58      515.19     16.85 o 
  -9   6   6      296.86      293.86     11.79 o 
  -8   6   6      961.00     1001.52     38.39 o 
  -7   6   6      245.36      209.27     11.36 o 
  -6   6   6     1823.81     1786.85     60.30 o 
  -5   6   6       76.14       91.91     11.72 o 
  -4   6   6     2616.92     2517.80     65.16 o 
  -3   6   6       65.94       71.05     12.33 o 
  -2   6   6     2180.48     2147.35     70.28 o 
  -1   6   6      217.28      211.13     31.38 o 
   0   6   6      222.48      210.14     13.90 o 
   1   6   6      957.15      864.06     33.87 o 
   2   6   6        1.48        3.20      4.78 o 
   3   6   6     1366.33     1347.35     76.68 o 
   4   6   6       41.51       36.55      7.53 o 
   5   6   6     1747.87     1766.50     60.33 o 
   6   6   6      511.53      493.24     18.26 o 
   7   6   6     1012.92      985.19     29.63 o 
   8   6   6      860.28      840.13     26.24 o 
   9   6   6       96.43       82.44      7.70 o 
  10   6   6      559.08      522.29     19.12 o 
  11   6   6       14.25        8.25     13.90 o 
 -13   7   6       14.66       11.79      5.03 o 
 -12   7   6       95.00       81.44      7.82 o 
 -11   7   6       25.15       31.61      6.56 o 
 -10   7   6       23.64       28.73      6.03 o 
  -9   7   6       16.64       24.68      5.67 o 
  -8   7   6        0.83        7.85      4.35 o 
  -7   7   6       30.24       40.05      5.83 o 
  -6   7   6       11.38        9.83      4.34 o 
  -5   7   6      154.77      161.50     10.18 o 
  -4   7   6        2.90        0.82      3.70 o 
  -3   7   6      207.35      176.25     13.49 o 
  -2   7   6       76.49       70.77      9.37 o 
  -1   7   6       18.66       29.60      9.05 o 
   0   7   6      310.94      309.27     17.97 o 
   1   7   6       24.18       23.92      7.08 o 
   2   7   6       94.58       84.72     10.68 o 
   3   7   6        5.40        1.29      5.94 o 
   4   7   6       85.04       91.15     11.19 o 
   5   7   6       19.19       11.96      6.40 o 
   6   7   6        3.20       -1.94      5.49 o 
   7   7   6      162.93      157.36     10.57 o 
   8   7   6        2.18        4.51      4.46 o 
   9   7   6        3.36       -0.97      5.43 o 
 -10   8   6       68.43       82.99      9.22 o 
  -9   8   6       60.97       70.11      8.57 o 
  -8   8   6      349.58      383.46     17.31 o 
  -7   8   6       42.86       26.14      5.57 o 
  -6   8   6      293.42      275.15     13.93 o 
  -5   8   6       21.17       16.12      6.35 o 
  -4   8   6      426.38      413.91     21.96 o 
  -3   8   6        8.75        1.94      5.70 o 
  -2   8   6      426.53      423.63     22.42 o 
  -1   8   6      126.29      140.84     14.23 o 
   0   8   6      126.92      152.80     34.60 o 
   1   8   6      363.37      338.55     20.00 o 
   2   8   6       13.63       17.94      8.41 o 
   3   8   6      174.16      171.40     14.09 o 
   4   8   6       69.91       69.42     10.49 o 
   5   8   6       75.20       83.59     11.32 o 
   6   8   6      134.42      133.79     14.09 o 
  -4   9   6       24.36       18.26     11.96 o 
  -3   9   6      747.20      745.91     60.26 o 
  -2   9   6      283.31      257.49     23.62 o 
  -1   9   6      536.68      549.20     37.56 o 
   0   9   6      464.22      475.65     24.92 o 
 -19   1   7      101.73      116.39     12.11 o 
 -18   1   7      171.96      201.85     19.41 o 
 -17   1   7      345.43      362.15     18.99 o 
 -16   1   7      101.84       85.01      9.37 o 
 -15   1   7      401.86      396.26     19.21 o 
 -14   1   7       68.56       75.67      8.45 o 
 -13   1   7      764.28      795.52     29.79 o 
 -12   1   7       71.59       72.43      7.77 o 
 -11   1   7     1501.63     1535.82     49.91 o 
 -10   1   7      451.70      424.37     17.85 o 
  -9   1   7      487.48      438.06     18.06 o 
  -8   1   7     2880.19     2641.85     81.07 o 
  -7   1   7       19.58       12.44      3.87 o 
  -6   1   7     1963.60     1928.84     81.29 o 
  -5   1   7      152.18      126.51      8.20 o 
  -4   1   7     1810.59     2013.95     49.44 o 
  -3   1   7      629.94      709.22     17.13 o 
  -2   1   7     2056.51     2125.50     45.09 o 
  -1   1   7     2232.87     2296.90     48.47 o 
   0   1   7      434.54      425.57      9.21 o 
   1   1   7     2512.33     2479.31     41.90 o 
   2   1   7       19.44       19.65      2.21 o 
   3   1   7     1755.50     1799.32     33.61 o 
   4   1   7       91.88       96.43      4.97 o 
   5   1   7     1386.42     1397.28     30.55 o 
   6   1   7     1577.13     1572.30     34.21 o 
   7   1   7      622.66      685.94     20.01 o 
   8   1   7     1389.67     1437.06     37.72 o 
   9   1   7       30.27       21.41      4.40 o 
  10   1   7      881.13      903.10     32.06 o 
  11   1   7      108.45      117.87     12.69 o 
  12   1   7      426.59      413.98     17.61 o 
  13   1   7      303.57      291.20     14.44 o 
  14   1   7       94.65      114.21     11.98 o 
 -18   2   7      315.81      367.45     19.61 o 
 -17   2   7      516.30      518.77     23.58 o 
 -16   2   7     1118.28     1170.69     41.97 o 
 -15   2   7       37.22       44.25      7.53 o 
 -14   2   7     2088.08     2018.73     65.62 o 
 -13   2   7      102.67      134.56     10.98 o 
 -12   2   7     2572.26     2521.35     79.41 o 
 -11   2   7      920.55      907.22     46.72 o 
 -10   2   7     3552.24     3414.08    104.39 o 
  -9   2   7     1990.17     2023.39     64.32 o 
  -8   2   7      962.68      929.87     24.89 o 
  -7   2   7     4095.12     4053.16     95.64 o 
  -6   2   7       66.33       75.68     12.05 o 
  -5   2   7     4781.06     4781.58     97.46 o 
  -4   2   7     1799.69     1773.66     38.34 o 
  -3   2   7     2203.28     2129.11     45.20 o 
  -2   2   7     3960.32     3880.85     91.77 o 
  -1   2   7     1200.42     1257.77     28.12 o 
   0   2   7     9748.74     9887.93    197.59 o 
   1   2   7      706.68      776.65     23.41 o 
   2   2   7     7042.78     7137.22    127.38 o 
   3   2   7      461.64      425.83     15.24 o 
   4   2   7     2965.06     3108.11     64.37 o 
   5   2   7      613.71      658.41     18.15 o 
   6   2   7      678.79      709.70     18.25 o 
   7   2   7     1102.01     1080.15     25.66 o 
   8   2   7      142.59      141.69      7.25 o 
   9   2   7     1919.73     1912.65     42.61 o 
  10   2   7        7.65        7.35      4.66 o 
  11   2   7     1484.52     1461.84     40.74 o 
  12   2   7      625.87      655.47     22.94 o 
  13   2   7      742.35      714.37     24.79 o 
  14   2   7      691.10      723.03     25.67 o 
 -18   3   7      397.08      392.24     20.36 o 
 -17   3   7      624.09      645.04     27.47 o 
 -16   3   7      209.39      184.68     12.98 o 
 -15   3   7      964.74     1005.92     46.70 o 
 -14   3   7       27.94       75.65     13.58 o 
 -13   3   7     2256.60     2314.22    103.31 o 
 -12   3   7      191.18      196.69     18.12 o 
 -11   3   7     3735.99     3719.05    114.32 o 
 -10   3   7      793.81      816.38     73.94 o 
  -9   3   7     1227.53     1283.09     43.88 o 
  -8   3   7     2075.81     2220.41     70.57 o 
  -7   3   7       33.97       23.14      4.16 o 
  -6   3   7     2734.18     2761.85     58.25 o 
  -5   3   7      115.48      134.64      6.02 o 
  -4   3   7     3700.83     3530.46     73.22 o 
  -3   3   7      909.55      847.18     20.39 o 
  -2   3   7     3999.40     4104.16     84.47 o 
  -1   3   7     4629.39     4507.08     92.30 o 
   0   3   7     2639.28     2665.05     73.91 o 
   1   3   7    12240.65    11989.38    275.50 o 
   2   3   7       17.19       27.45      5.86 o 
   3   3   7     6270.55     6317.97    126.73 o 
   4   3   7       42.71       36.08      4.20 o 
   5   3   7      214.44      236.92      9.16 o 
   6   3   7      874.03      924.01     23.19 o 
   7   3   7      519.94      494.54     14.77 o 
   8   3   7     1582.77     1515.64     35.11 o 
   9   3   7       32.52       39.27      4.98 o 
  10   3   7     2597.82     2509.76     55.16 o 
  11   3   7      177.25      180.81      9.70 o 
  12   3   7      969.10      970.80     30.67 o 
  13   3   7      643.30      618.22     22.80 o 
 -17   4   7       63.22       71.94      9.94 o 
 -16   4   7      365.80      386.34     28.80 o 
 -15   4   7       17.75        9.80      5.36 o 
 -14   4   7      497.57      506.69     19.69 o 
 -13   4   7       51.08       39.18      9.70 o 
 -12   4   7      516.84      531.52     19.94 o 
 -11   4   7      136.66      154.69     10.30 o 
 -10   4   7      742.02      693.78     20.32 o 
  -9   4   7     1332.92     1306.43     32.52 o 
  -8   4   7       39.12       38.28      4.88 o 
  -7   4   7     1178.75     1118.36     32.09 o 
  -6   4   7       72.28       73.56      5.66 o 
  -5   4   7      596.79      611.10     16.90 o 
  -4   4   7      570.27      633.74     14.88 o 
  -3   4   7      907.36      862.49     21.56 o 
  -2   4   7      853.55      842.47     24.98 o 
  -1   4   7      827.36      761.48     23.38 o 
   0   4   7     1870.08     1841.86     47.91 o 
   1   4   7      315.86      322.95     15.74 o 
   2   4   7      406.03      420.34     15.77 o 
   3   4   7      414.20      388.44     15.18 o 
   4   4   7      389.25      357.04     12.27 o 
   5   4   7      222.73      212.49     10.25 o 
   6   4   7      536.50      488.61     15.01 o 
   7   4   7      349.15      341.91     12.37 o 
   8   4   7       40.15       38.11      5.79 o 
   9   4   7      505.39      521.32     16.43 o 
  10   4   7       41.57       45.79      9.30 o 
  11   4   7      374.24      359.76     13.39 o 
  12   4   7       78.28       81.23      7.38 o 
 -16   5   7        0.14       -3.51      4.77 o 
 -15   5   7       18.91       19.15      5.52 o 
 -14   5   7        0.65       -0.45      4.37 o 
 -13   5   7       57.84       48.80      6.43 o 
 -12   5   7        0.93        4.32      3.71 o 
 -11   5   7       14.87       13.15      4.10 o 
 -10   5   7        3.51        1.58      3.52 o 
  -9   5   7       49.88       56.14      5.81 o 
  -8   5   7        1.68        9.37      3.42 o 
  -7   5   7        7.52        8.48      3.48 o 
  -6   5   7       19.63       23.43      5.20 o 
  -5   5   7       59.67       68.13      7.17 o 
  -4   5   7       38.96       32.85      5.34 o 
  -3   5   7       47.59       32.04      6.40 o 
  -2   5   7       73.06       80.33      6.92 o 
  -1   5   7       99.55      104.44      7.82 o 
   0   5   7       56.49       55.34      6.44 o 
   1   5   7      101.40       99.73      8.30 o 
   2   5   7      117.48      103.51     11.29 o 
   3   5   7        0.02       -1.18      4.14 o 
   4   5   7       89.53       98.90      8.82 o 
   5   5   7        0.42        5.17      5.79 o 
   6   5   7        1.25        1.79      3.87 o 
   7   5   7       52.51       50.50      7.21 o 
   8   5   7        0.02        5.29      4.29 o 
   9   5   7        0.58       -5.38      6.81 o 
  10   5   7       13.58        9.31      4.48 o 
  11   5   7       15.13       11.28      4.78 o 
 -14   6   7      570.64      500.90     21.93 o 
 -13   6   7        2.70        2.37      4.32 o 
 -12   6   7      569.03      498.28     17.49 o 
 -11   6   7       91.20       87.31      7.62 o 
 -10   6   7      373.88      359.75     16.38 o 
  -9   6   7      334.44      307.94     14.76 o 
  -8   6   7      173.41      150.90     16.58 o 
  -7   6   7     1052.33     1056.33     32.46 o 
  -6   6   7       15.99       18.03      5.07 o 
  -5   6   7      774.84      757.83     24.92 o 
  -4   6   7      161.19      193.48     13.70 o 
  -3   6   7      320.75      304.25     18.77 o 
  -2   6   7      711.22      667.49     28.41 o 
  -1   6   7      433.26      380.92     19.75 o 
   0   6   7      648.61      623.40     29.49 o 
   1   6   7       43.82       55.39     18.11 o 
   2   6   7     1185.18     1197.62     44.01 o 
   3   6   7        1.08        6.87      6.79 o 
   4   6   7      891.50      871.19     39.24 o 
   5   6   7      199.95      179.84     14.15 o 
   6   6   7      194.97      174.92     13.06 o 
   7   6   7      356.98      374.34     15.56 o 
   8   6   7       26.58       27.45      5.56 o 
   9   6   7      448.93      452.41     17.51 o 
  10   6   7       10.97       11.33      4.92 o 
 -12   7   7       71.56       63.41      8.74 o 
 -11   7   7      859.76      912.37     30.79 o 
 -10   7   7      385.28      370.15     16.96 o 
  -9   7   7      504.31      485.45     19.66 o 
  -8   7   7     1003.79      942.23     37.82 o 
  -7   7   7       65.96       62.00      8.08 o 
  -6   7   7     1254.99     1181.92     44.53 o 
  -5   7   7       49.08       32.94      7.73 o 
  -4   7   7     1392.17     1440.34     52.13 o 
  -3   7   7      305.02      316.22     18.76 o 
  -2   7   7      805.33      824.98     39.22 o 
  -1   7   7     1653.78     1604.34     56.74 o 
   0   7   7       79.48       96.39     18.11 o 
   1   7   7     2629.13     2436.03     80.61 o 
   2   7   7        0.81        6.24      7.11 o 
   3   7   7     1555.60     1579.57     56.17 o 
   4   7   7      251.08      267.60     42.38 o 
   5   7   7      753.81      755.04     32.57 o 
   6   7   7      601.28      632.48     29.40 o 
   7   7   7      213.92      202.75     19.76 o 
  -9   8   7      345.06      337.24     16.48 o 
  -8   8   7       80.24      114.77     17.14 o 
  -7   8   7      759.78      769.54     33.66 o 
  -6   8   7       36.54       18.63     13.58 o 
  -5   8   7      777.03      837.05     35.75 o 
  -4   8   7      221.56      197.72     15.78 o 
  -3   8   7      636.35      766.74     33.65 o 
  -2   8   7      825.85      866.33     36.44 o 
  -1   8   7      407.09      408.61     48.23 o 
   0   8   7     1035.19     1067.92     42.38 o 
   1   8   7       31.73       40.47      8.91 o 
   2   8   7      902.20      911.66     37.98 o 
   3   8   7       18.29       15.91      7.08 o 
   4   8   7      433.51      437.38     23.87 o 
 -18   0   8      440.42      425.34     30.43 o 
 -17   0   8      727.23      755.59     44.07 o 
 -16   0   8      299.68      286.05     23.95 o 
 -15   0   8     1435.71     1554.70     74.71 o 
 -14   0   8        9.94        5.82      7.11 o 
 -13   0   8     2028.79     2147.46     97.05 o 
 -12   0   8      658.52      782.97     40.83 o 
 -11   0   8      621.59      571.64     31.76 o 
 -10   0   8     3101.86     3343.80    143.39 o 
  -9   0   8      522.48      481.44     27.86 o 
  -7   0   8      837.70      820.32     42.18 o 
  -6   0   8     6661.09     6912.37    287.85 o 
  -5   0   8       57.05      113.17     12.29 o 
  -2   0   8     1587.58     1468.35     37.18 o 
  -1   0   8     2799.19     2636.92     63.58 o 
   0   0   8        3.78       12.98      5.80 o 
   1   0   8     3202.95     3251.07     77.15 o 
   2   0   8      211.41      207.89      9.57 o 
   3   0   8     7123.56     7135.51    164.78 o 
   4   0   8     3150.96     3132.37     92.63 o 
   5   0   8     3151.32     3074.29    134.89 o 
   6   0   8     5469.15     5492.16    157.67 o 
   7   0   8      726.21      727.47     27.66 o 
   8   0   8     1344.88     1397.84     46.49 o 
   9   0   8        1.62        4.62      4.50 o 
  10   0   8      779.34      776.58     40.84 o 
  11   0   8      202.10      188.91     18.11 o 
  12   0   8      632.20      645.87     38.22 o 
  13   0   8      418.37      392.94     29.13 o 
 -18   1   8      246.48      254.09     25.88 o 
 -17   1   8      170.74      169.23     13.24 o 
 -16   1   8      850.49      826.63     32.76 o 
 -15   1   8       22.26       17.31      7.11 o 
 -14   1   8     1421.46     1434.71     48.93 o 
 -13   1   8      427.66      441.24     19.46 o 
 -12   1   8      546.28      587.70     23.36 o 
 -11   1   8     1409.36     1486.62     51.03 o 
 -10   1   8      801.08      768.64     39.57 o 
  -9   1   8     1437.96     1459.91     48.05 o 
  -8   1   8      893.92      804.13     28.87 o 
  -7   1   8     3803.31     3781.24    113.89 o 
  -6   1   8      103.06      102.85     12.29 o 
  -5   1   8     3777.01     3700.85     88.36 o 
  -4   1   8     1106.56     1107.86     25.66 o 
  -3   1   8      955.21      904.11     29.45 o 
  -2   1   8     2456.60     2448.34     51.90 o 
  -1   1   8       95.68       97.34      4.43 o 
   0   1   8     1254.65     1273.36     23.14 o 
   1   1   8       15.33       13.85      2.69 o 
   2   1   8     2934.72     2991.88     61.34 o 
   3   1   8      707.76      708.55     17.41 o 
   4   1   8     3208.64     3230.28     66.19 o 
   5   1   8     1566.91     1569.64     39.06 o 
   6   1   8      688.48      644.18     52.15 o 
   7   1   8      743.02      694.39     37.45 o 
   8   1   8        0.21        1.85      3.59 o 
   9   1   8     1397.15     1334.59     82.65 o 
  10   1   8        0.21       -0.76      3.94 o 
  11   1   8      426.77      370.13     40.64 o 
  12   1   8      260.02      221.94     27.45 o 
  13   1   8      352.14      358.76     19.62 o 
 -18   2   8       19.78       16.08     10.35 o 
 -17   2   8       57.13       69.97      9.37 o 
 -16   2   8        0.35        5.98      5.82 o 
 -15   2   8       81.94       64.93      8.65 o 
 -14   2   8       54.64       45.35      7.73 o 
 -13   2   8      216.41      216.80     13.70 o 
 -12   2   8      119.12       72.45      8.69 o 
 -11   2   8       99.20      117.40     10.06 o 
 -10   2   8        4.55        8.79      4.50 o 
  -9   2   8      204.84      229.46     12.53 o 
  -8   2   8      213.73      203.88      8.56 o 
  -7   2   8       45.67       53.29      4.53 o 
  -6   2   8      293.71      276.87     11.95 o 
  -5   2   8      169.03      130.68      6.35 o 
  -4   2   8      206.09      255.07      8.41 o 
  -3   2   8      220.27      212.02      9.23 o 
  -2   2   8       57.57       80.93      4.88 o 
  -1   2   8      650.33      748.74     18.43 o 
   0   2   8        1.91        2.00      2.23 o 
   1   2   8      853.07      875.46     21.17 o 
   2   2   8        0.04        2.92      2.49 o 
   3   2   8      418.13      407.29     12.11 o 
   4   2   8        8.03        3.03      2.56 o 
   5   2   8       18.53       16.35      4.25 o 
   6   2   8      244.08      240.69      9.09 o 
   7   2   8       64.33       68.93      5.57 o 
   8   2   8      307.52      299.12     13.21 o 
   9   2   8        0.24       -0.69      4.18 o 
  10   2   8      240.97      257.21     12.84 o 
  11   2   8       59.93       61.02      7.48 o 
  12   2   8       71.99       59.86      7.89 o 
 -17   3   8       60.72       59.14      8.65 o 
 -16   3   8      144.52      150.34     12.11 o 
 -15   3   8        0.07        1.32      4.78 o 
 -14   3   8      179.13      169.93     12.35 o 
 -13   3   8       97.15       87.32      9.60 o 
 -12   3   8      184.85      202.27     15.20 o 
 -11   3   8      188.38      184.33     14.23 o 
 -10   3   8      149.91      147.66     12.29 o 
  -9   3   8      121.50      126.50     10.35 o 
  -8   3   8      113.68       99.98      7.45 o 
  -7   3   8      259.23      238.80     11.43 o 
  -6   3   8       28.45       27.46      3.30 o 
  -5   3   8      636.54      627.89     16.47 o 
  -4   3   8      239.78      251.20      8.79 o 
  -3   3   8      172.26      168.84     12.32 o 
  -2   3   8      263.72      279.37     11.22 o 
  -1   3   8       43.06       41.95      8.06 o 
   0   3   8      514.87      496.88     16.86 o 
   1   3   8        1.19        7.56      8.03 o 
   2   3   8      756.55      776.02     23.48 o 
   3   3   8       39.77       42.88      4.57 o 
   4   3   8      252.01      270.58      9.94 o 
   5   3   8       95.82      117.31      6.88 o 
   6   3   8       28.78       22.38      4.15 o 
   7   3   8      329.47      337.06     11.96 o 
   8   3   8       26.03       11.82      4.13 o 
   9   3   8       98.19       97.99     12.42 o 
  10   3   8        7.15        5.27      5.14 o 
  11   3   8      158.67      154.85     11.02 o 
  12   3   8       52.03       52.50      8.05 o 
 -16   4   8       83.34       90.82     10.40 o 
 -15   4   8      655.38      701.83     29.31 o 
 -14   4   8       15.73       16.33      6.16 o 
 -13   4   8      815.31      741.83     52.51 o 
 -12   4   8      228.32      206.41     26.20 o 
 -11   4   8      848.75      852.06     27.40 o 
 -10   4   8     1106.50     1056.58     31.95 o 
  -9   4   8      475.69      459.96     17.40 o 
  -8   4   8     1979.43     1956.77     52.38 o 
  -7   4   8      112.26      105.22      7.98 o 
  -6   4   8     2517.35     2248.86     58.50 o 
  -5   4   8      246.89      206.23     28.48 o 
  -4   4   8     1916.54     1939.85     50.02 o 
  -3   4   8     1227.63     1167.53     32.68 o 
  -2   4   8      671.05      698.46     22.18 o 
  -1   4   8     2033.88     2132.72     54.90 o 
   0   4   8       21.33        9.93      4.69 o 
   1   4   8     2532.75     2438.21     62.42 o 
   2   4   8      309.58      329.31     13.99 o 
   3   4   8     1192.05     1121.96     32.75 o 
   4   4   8     1146.94     1067.10     26.67 o 
   5   4   8      918.99      970.86     24.98 o 
   6   4   8     1344.46     1330.91     32.29 o 
   7   4   8      145.46      161.66      8.98 o 
   8   4   8     1444.14     1504.93     36.08 o 
   9   4   8       13.83       17.25      4.81 o 
  10   4   8      788.74      841.56     23.39 o 
  11   4   8      138.45      134.64     10.50 o 
 -15   5   8       16.31        9.85      5.05 o 
 -14   5   8      954.82      938.59     32.28 o 
 -13   5   8       88.64       98.52      9.15 o 
 -12   5   8      530.32      481.58     16.89 o 
 -11   5   8      858.83      777.69     22.95 o 
 -10   5   8      504.91      491.72     16.77 o 
  -9   5   8     2125.78     1914.31     53.02 o 
  -8   5   8      292.94      312.53     24.12 o 
  -7   5   8     3116.19     3109.90     80.14 o 
  -6   5   8        8.44       14.12      5.52 o 
  -5   5   8     2453.24     2466.05     80.03 o 
  -4   5   8      873.54      868.21     34.17 o 
  -3   5   8      733.90      778.52     73.26 o 
  -2   5   8     1298.29     1252.90     35.46 o 
  -1   5   8      216.75      252.41     12.25 o 
   0   5   8      814.88      783.83     25.00 o 
   1   5   8       41.67       45.42      7.66 o 
   2   5   8     1766.48     1669.38     45.82 o 
   3   5   8      581.76      565.14     34.56 o 
   4   5   8     2505.70     2369.87     62.23 o 
   5   5   8     1323.71     1279.28     34.96 o 
   6   5   8      928.86      974.71     29.66 o 
   7   5   8     1259.22     1293.66     36.11 o 
   8   5   8       13.50       15.37      6.85 o 
   9   5   8      761.23      770.46     22.17 o 
  10   5   8       34.05       33.11      5.53 o 
 -13   6   8      425.93      405.42     18.73 o 
 -12   6   8      209.08      228.93     13.58 o 
 -11   6   8      249.04      246.41     13.75 o 
 -10   6   8      489.39      501.17     20.35 o 
  -9   6   8      188.50      172.77     26.52 o 
  -8   6   8     1068.50     1066.64     33.44 o 
  -7   6   8      157.87      140.33     13.03 o 
  -6   6   8     1477.42     1494.27     53.53 o 
  -5   6   8       32.22       30.03     10.02 o 
  -4   6   8      993.42     1035.68     39.90 o 
  -3   6   8      414.09      412.87     45.00 o 
  -2   6   8      167.62      171.02     13.44 o 
  -1   6   8      791.56      779.73     32.30 o 
   0   6   8       17.20       35.02     17.46 o 
   1   6   8     1307.18     1285.15     47.19 o 
   2   6   8       10.27        7.76      5.94 o 
   3   6   8     1349.61     1406.39     51.02 o 
   4   6   8      389.01      396.96     41.11 o 
   5   6   8      634.92      667.23     23.08 o 
   6   6   8      680.25      759.76     48.20 o 
   7   6   8       79.06       78.28      8.25 o 
   8   6   8      318.72      308.35     20.82 o 
 -11   7   8       34.44       45.46      7.60 o 
 -10   7   8       19.70       15.55      6.17 o 
  -9   7   8       10.59       18.25      7.11 o 
  -8   7   8        1.04       -1.45      5.43 o 
  -7   7   8       38.38       42.58      8.54 o 
  -6   7   8       21.95       32.37      7.53 o 
  -5   7   8      107.43       91.56     11.43 o 
  -4   7   8       32.84       36.52      8.45 o 
  -3   7   8       37.96       46.89      8.69 o 
  -2   7   8       24.79       29.37      7.99 o 
  -1   7   8        3.33        2.91      5.94 o 
   0   7   8       33.14       35.10      8.73 o 
   1   7   8       11.18       13.02      7.76 o 
   2   7   8       87.25       82.11     10.97 o 
   3   7   8        6.00        6.38      7.11 o 
   4   7   8       20.71       13.24      6.52 o 
   5   7   8        8.38        6.79      6.40 o 
  -6   8   8      190.17      220.65     16.65 o 
  -5   8   8        2.22        1.94      6.16 o 
  -4   8   8      237.12      234.16     24.59 o 
  -3   8   8       63.01       54.79     12.29 o 
  -2   8   8       80.08       88.34     11.78 o 
  -1   8   8      108.92      115.01     15.52 o 
   0   8   8        8.17       11.31      6.86 o 
   1   8   8      134.48      113.77     12.98 o 
 -17   1   9      191.37      203.70     14.36 o 
 -16   1   9       35.48       35.96      7.32 o 
 -15   1   9      311.89      316.11     45.30 o 
 -14   1   9        3.24        4.85      5.03 o 
 -13   1   9      592.61      540.75     22.89 o 
 -12   1   9      139.45      128.26     12.94 o 
 -11   1   9      268.60      244.99     13.95 o 
 -10   1   9     1406.98     1164.95     40.17 o 
  -9   1   9        2.11        2.82      4.53 o 
  -8   1   9     1765.48     1680.09     54.52 o 
  -7   1   9       25.13       25.76      7.76 o 
  -6   1   9     1116.04     1209.06     39.21 o 
  -5   1   9      195.33      223.67      9.77 o 
  -4   1   9      859.73      825.11     20.46 o 
  -3   1   9      942.19      947.45     22.89 o 
  -2   1   9      261.43      245.20      7.60 o 
  -1   1   9     1253.03     1234.47     22.85 o 
   0   1   9        6.92       11.53      3.29 o 
   1   1   9     1240.31     1262.98     28.49 o 
   2   1   9      278.37      338.37     20.06 o 
   3   1   9      636.20      556.57     17.31 o 
   4   1   9     1153.91     1114.62     30.62 o 
   5   1   9      460.90      469.24     16.49 o 
   6   1   9      813.70      819.70     24.70 o 
   7   1   9       46.89       60.76     10.05 o 
   8   1   9      425.56      449.05     16.94 o 
   9   1   9       53.51       60.32      9.19 o 
  10   1   9      320.47      321.52     17.32 o 
  11   1   9      273.37      275.91     16.70 o 
 -17   2   9       76.20       81.90     10.06 o 
 -16   2   9      956.53      962.51     36.89 o 
 -15   2   9        0.16        4.20      5.94 o 
 -14   2   9     1291.64     1296.84     45.91 o 
 -13   2   9      244.45      258.25     25.56 o 
 -12   2   9     1522.48     1531.82     51.94 o 
 -11   2   9      843.93      911.96     65.82 o 
 -10   2   9      488.30      471.32     20.55 o 
  -9   2   9      964.72      959.22     34.38 o 
  -8   2   9      109.33      104.50     11.97 o 
  -7   2   9     2041.91     2110.01     52.45 o 
  -6   2   9      735.19      748.38     19.11 o 
  -5   2   9     3802.15     3923.34     81.55 o 
  -4   2   9     1585.24     1615.25     36.15 o 
  -3   2   9     1695.41     1703.96     43.91 o 
  -2   2   9     3399.73     3317.11     80.36 o 
  -1   2   9      389.25      428.11     14.97 o 
   0   2   9     3317.40     3192.14     66.39 o 
   1   2   9       71.59       68.65      5.33 o 
   2   2   9     1958.32     2055.11     44.57 o 
   3   2   9      269.78      294.99     10.28 o 
   4   2   9      683.21      662.39     17.72 o 
   5   2   9      689.69      679.37     18.25 o 
   6   2   9       75.80       72.04      7.30 o 
   7   2   9     2290.08     2206.96     61.43 o 
   8   2   9        1.87        5.59      4.77 o 
   9   2   9     1738.99     1746.25     47.53 o 
  10   2   9      171.60      182.18     11.99 o 
  11   2   9      594.59      605.16     22.25 o 
 -16   3   9       17.09        6.47      6.40 o 
 -15   3   9      859.86      908.65     35.05 o 
 -14   3   9       41.56       48.95      8.45 o 
 -13   3   9     1649.84     1804.61     85.16 o 
 -12   3   9      349.89      414.73     38.51 o 
 -11   3   9     1064.76     1146.27     41.29 o 
 -10   3   9     1384.07     1561.99     52.83 o 
  -9   3   9       15.99       11.12      5.21 o 
  -8   3   9     1499.71     1548.12     42.63 o 
  -7   3   9      127.62      146.56      9.02 o 
  -6   3   9     1885.69     1807.67     48.07 o 
  -5   3   9      806.26      823.99     20.65 o 
  -4   3   9     2984.88     3079.36     75.44 o 
  -3   3   9     2582.12     2721.24     67.25 o 
  -2   3   9     1606.33     1592.47     42.00 o 
  -1   3   9     4241.36     4357.45    104.57 o 
   0   3   9        9.97       10.74     14.22 o 
   1   3   9     2997.82     2919.26     72.38 o 
   2   3   9      120.03      105.35      6.73 o 
   3   3   9      246.67      263.03      9.95 o 
   4   3   9      718.75      717.78     19.40 o 
   5   3   9      338.79      342.49     12.13 o 
   6   3   9     1545.87     1533.62     35.72 o 
   7   3   9       38.74       46.00      6.94 o 
   8   3   9     1652.35     1662.22     47.45 o 
   9   3   9      118.94      126.56     10.12 o 
  10   3   9      696.09      697.77     24.41 o 
 -15   4   9        1.03        4.60      6.14 o 
 -14   4   9      241.85      256.37     15.78 o 
 -13   4   9       32.75       36.51      7.53 o 
 -12   4   9      292.37      287.27     14.00 o 
 -11   4   9      476.55      476.86     18.61 o 
 -10   4   9       28.68       27.32      5.57 o 
  -9   4   9      691.06      687.79     23.27 o 
  -8   4   9       70.83       71.64      9.37 o 
  -7   4   9      494.21      459.33     23.96 o 
  -6   4   9       50.84       55.03      8.23 o 
  -5   4   9      613.68      543.17     24.27 o 
  -4   4   9      133.89      123.11     11.97 o 
  -3   4   9      222.55      200.89     10.53 o 
  -2   4   9      558.74      547.41     19.11 o 
  -1   4   9      116.95      136.71     10.88 o 
   0   4   9      460.17      520.46     18.84 o 
   1   4   9       66.10       59.37      6.84 o 
   2   4   9      458.46      450.56     17.29 o 
   3   4   9      186.79      185.93      9.10 o 
   4   4   9      427.44      389.90     13.60 o 
   5   4   9      221.28      231.02     10.26 o 
   6   4   9       88.43       73.81      6.58 o 
   7   4   9      416.80      431.50     14.75 o 
   8   4   9        2.19        2.07      4.01 o 
   9   4   9      236.92      222.78     12.72 o 
 -14   5   9        2.88       -0.24      4.66 o 
 -13   5   9       15.88       29.90     10.71 o 
 -12   5   9        4.92        4.09      5.43 o 
 -11   5   9       20.78        9.40      5.89 o 
 -10   5   9        1.25        4.58      5.59 o 
  -9   5   9        5.54        1.63      5.24 o 
  -8   5   9        8.54        6.21      5.59 o 
  -7   5   9       35.07       35.22      7.53 o 
  -6   5   9       10.28        6.33      5.43 o 
  -5   5   9        1.62        2.89      4.78 o 
  -4   5   9       23.65       29.88      7.08 o 
  -3   5   9        0.38        7.70      4.97 o 
  -2   5   9       13.78       12.74      6.14 o 
  -1   5   9       46.51       47.35      6.57 o 
   0   5   9        0.13       -3.88      4.11 o 
   1   5   9        0.02       -2.96      4.45 o 
   2   5   9        0.99       -6.47      4.32 o 
   3   5   9        6.18        8.00      7.52 o 
   4   5   9       22.81       28.80      5.32 o 
   5   5   9       12.86        2.19      4.00 o 
   6   5   9        0.95       -2.67      3.82 o 
   7   5   9        9.04       -1.90      3.99 o 
   8   5   9       24.54       29.40      5.36 o 
 -12   6   9      196.11      199.82     13.02 o 
 -11   6   9      177.76      179.94     12.61 o 
 -10   6   9       53.55       58.35      9.57 o 
  -9   6   9      441.13      452.38     23.55 o 
  -8   6   9        0.13        5.17      5.94 o 
  -7   6   9      578.00      573.20     27.25 o 
  -6   6   9       55.37       91.24     14.87 o 
  -5   6   9      354.84      356.58     20.36 o 
  -4   6   9      250.94      249.85     16.66 o 
  -3   6   9      344.19      314.85     19.74 o 
  -2   6   9      572.70      528.15     25.64 o 
  -1   6   9       84.61       90.63     11.14 o 
   0   6   9      639.91      699.85     30.80 o 
   1   6   9        7.34        6.14      5.94 o 
   2   6   9      467.78      475.16     23.88 o 
   3   6   9      126.59      141.31     13.35 o 
   4   6   9      265.35      259.52     15.55 o 
   5   6   9      468.05      507.85     19.71 o 
   6   6   9       34.95       34.54      6.27 o 
  -9   7   9       33.21       36.03      8.54 o 
  -8   7   9      772.66      729.92     32.98 o 
  -7   7   9       75.47       68.93     16.49 o 
  -6   7   9      929.18      921.37     58.68 o 
  -5   7   9      351.55      363.72     33.98 o 
  -4   7   9      767.14      758.45     33.44 o 
  -3   7   9      817.90      823.14     35.26 o 
  -2   7   9      201.89      211.17     17.14 o 
  -1   7   9     1146.83     1145.05     45.11 o 
   0   7   9        0.70        5.48      6.62 o 
   1   7   9      840.91      856.45     36.26 o 
   2   7   9      131.88      141.48     16.82 o 
   3   7   9      501.51      525.90     26.37 o 
 -16   0  10        7.94       10.34      8.41 o 
 -15   0  10      920.83      992.71     52.52 o 
 -14   0  10      298.77      415.47     28.47 o 
 -13   0  10      781.37      824.53     44.08 o 
 -12   0  10     1155.76     1387.76     66.86 o 
 -11   0  10      417.03      429.93     27.19 o 
 -10   0  10     3451.75     3740.76    161.02 o 
  -9   0  10      462.56      411.89     26.55 o 
  -8   0  10     3715.34     4068.25    175.68 o 
  -7   0  10       36.88       81.47     12.29 o 
  -6   0  10      940.20      907.15     46.72 o 
  -5   0  10      893.85      843.43     40.23 o 
  -4   0  10      462.51      443.75     22.43 o 
  -3   0  10     2069.85     2076.63     52.07 o 
  -2   0  10      182.17      234.54     10.30 o 
  -1   0  10     2864.00     3113.91     75.35 o 
   0   0  10       80.36       96.27     11.32 o 
   1   0  10     3345.60     3444.12    101.80 o 
   2   0  10     1203.37     1263.71     42.18 o 
   3   0  10     1781.03     1673.14     53.69 o 
   4   0  10     2586.90     2549.20    105.70 o 
   5   0  10      614.16      603.85     33.04 o 
   6   0  10      652.48      645.36     34.99 o 
   7   0  10       11.46       18.10      7.76 o 
   8   0  10      450.58      449.34     28.49 o 
   9   0  10      326.86      317.12     24.59 o 
  10   0  10      560.88      562.79     34.97 o 
 -16   1  10      599.11      625.53     27.25 o 
 -15   1  10       57.76       57.15      8.73 o 
 -14   1  10      528.60      539.71     23.58 o 
 -13   1  10      431.87      431.53     32.37 o 
 -12   1  10      325.82      312.85     16.24 o 
 -11   1  10      557.70      588.64     24.26 o 
 -10   1  10      368.05      349.03     16.92 o 
  -9   1  10     1338.78     1368.74     49.05 o 
  -8   1  10        0.78        4.88      3.56 o 
  -7   1  10     1906.30     1869.05     47.70 o 
  -6   1  10      411.04      440.63     15.25 o 
  -5   1  10      623.77      645.28     17.44 o 
  -4   1  10      961.78      963.80     23.69 o 
  -3   1  10      223.38      231.26      7.88 o 
  -2   1  10     1685.62     1743.43     34.61 o 
  -1   1  10        8.31        8.54      2.77 o 
   0   1  10     1627.87     1590.26     40.06 o 
   1   1  10       94.86       92.49      7.19 o 
   2   1  10     1591.92     1613.67     42.04 o 
   3   1  10      655.55      705.70     21.85 o 
   4   1  10      496.55      482.57     16.97 o 
   5   1  10      764.13      837.90     25.35 o 
   6   1  10        0.08        7.68      6.69 o 
   7   1  10     1200.26     1194.77     57.44 o 
   8   1  10        1.29        5.36      9.37 o 
   9   1  10      490.23      458.93     21.05 o 
  10   1  10      170.55      177.50     13.63 o 
 -16   2  10        3.20        1.86      5.70 o 
 -15   2  10       68.24       66.46      9.11 o 
 -14   2  10       28.49       17.79      6.16 o 
 -13   2  10       69.83       64.54      8.69 o 
 -12   2  10       22.73       11.64      7.76 o 
 -11   2  10       64.06       68.86      8.45 o 
 -10   2  10       25.61       19.07      5.49 o 
  -9   2  10       65.12       73.99      8.19 o 
  -8   2  10      107.35       83.93      8.38 o 
  -7   2  10      132.30       92.39      6.04 o 
  -6   2  10      114.89      144.21      7.02 o 
  -5   2  10      325.97      335.89     11.16 o 
  -4   2  10      200.86      234.91      9.01 o 
  -3   2  10      361.75      453.18     15.79 o 
  -2   2  10       13.61        0.97      3.32 o 
  -1   2  10      200.37      162.98      7.59 o 
   0   2  10       21.27       28.76      4.04 o 
   1   2  10       83.30       50.42      4.75 o 
   2   2  10        1.62        1.02      2.71 o 
   3   2  10       20.40       25.86      4.72 o 
   4   2  10      170.43      160.41      9.61 o 
   5   2  10       10.96        8.92      4.59 o 
   6   2  10      164.94      165.52     10.15 o 
   7   2  10        7.74        7.97      4.92 o 
   8   2  10      166.02      152.62     11.08 o 
   9   2  10       22.31       19.20      5.79 o 
 -15   3  10        4.90       -1.37      5.70 o 
 -14   3  10       67.52       74.80      9.82 o 
 -13   3  10       24.07       30.39      9.70 o 
 -12   3  10       86.94       93.67     10.28 o 
 -11   3  10      103.29      103.16     10.52 o 
 -10   3  10       58.95       47.93      6.54 o 
  -9   3  10      118.62      116.99      8.90 o 
  -8   3  10        1.24       -0.57      3.40 o 
  -7   3  10      232.26      252.68     15.56 o 
  -6   3  10      129.79      167.81     13.03 o 
  -5   3  10      265.63      243.57     11.03 o 
  -4   3  10      258.63      261.29     11.90 o 
  -3   3  10       75.82       69.07      6.70 o 
  -2   3  10      194.06      187.03     10.05 o 
  -1   3  10       16.75       26.26      4.97 o 
   0   3  10      328.42      366.49     14.51 o 
   1   3  10       43.66       42.67      4.88 o 
   2   3  10      129.31      139.98      7.59 o 
   3   3  10      105.80      126.83      7.51 o 
   4   3  10       28.95       22.92      4.38 o 
   5   3  10      174.76      173.98     10.89 o 
   6   3  10       12.00        6.24      4.94 o 
   7   3  10      147.62      139.70     10.67 o 
   8   3  10       14.36       11.75      5.79 o 
   9   3  10      134.55      133.97     15.01 o 
 -14   4  10      129.53      125.13     13.35 o 
 -13   4  10      467.12      441.43     18.56 o 
 -12   4  10      357.00      341.23     23.37 o 
 -11   4  10      429.03      354.64     20.46 o 
 -10   4  10      971.61      871.19     35.52 o 
  -9   4  10       77.05       61.66      9.57 o 
  -8   4  10     1038.02      898.96     36.01 o 
  -7   4  10       69.79       37.48      7.99 o 
  -6   4  10      662.26      639.19     29.48 o 
  -5   4  10      772.63      746.51     30.94 o 
  -4   4  10      302.81      327.97     26.21 o 
  -3   4  10     1248.65     1414.28     39.43 o 
  -2   4  10       51.16       41.16      6.32 o 
  -1   4  10     1460.15     1382.43     38.99 o 
   0   4  10       80.39      110.08      9.17 o 
   1   4  10     1030.35      985.98     30.26 o 
   2   4  10      428.08      436.53     20.09 o 
   3   4  10      503.30      501.08     16.10 o 
   4   4  10      552.36      532.46     16.79 o 
   5   4  10      122.55      126.56      8.29 o 
   6   4  10      808.18      784.26     26.22 o 
   7   4  10        4.43        5.46      5.12 o 
 -12   5  10      306.99      280.42     18.24 o 
 -11   5  10      813.52      726.92     32.45 o 
 -10   5  10      182.69      172.21     32.35 o 
  -9   5  10     1415.85     1284.69     48.22 o 
  -8   5  10       10.55       18.56      7.73 o 
  -7   5  10     1305.55     1307.01     48.44 o 
  -6   5  10      134.30      123.62     26.52 o 
  -5   5  10      427.86      455.45     23.12 o 
  -4   5  10      750.92      720.59     31.15 o 
  -3   5  10       84.10       86.43     10.74 o 
  -2   5  10     1335.26     1378.76     50.46 o 
  -1   5  10       16.66       15.29      9.05 o 
   0   5  10     1631.01     1568.42     44.15 o 
   1   5  10      111.80       98.42      9.45 o 
   2   5  10     1229.61     1184.52     35.94 o 
   3   5  10      667.62      640.04     19.56 o 
   4   5  10      588.28      585.38     18.68 o 
   5   5  10      867.17      812.37     23.22 o 
   6   5  10       47.54       55.65      7.00 o 
 -10   6  10      520.02      562.91     27.83 o 
  -9   6  10       40.31       31.51      8.65 o 
  -8   6  10      662.80      719.46     32.75 o 
  -7   6  10       32.45       45.80      9.11 o 
  -6   6  10      488.15      480.78     24.72 o 
  -5   6  10      373.32      385.19     36.90 o 
  -4   6  10      212.11      199.94     15.55 o 
  -3   6  10      471.13      483.38     30.76 o 
  -2   6  10       55.08       82.48     11.14 o 
  -1   6  10      518.18      518.87     25.59 o 
   0   6  10       17.65       15.91     11.64 o 
   1   6  10      586.82      656.97     30.06 o 
   2   6  10      247.99      258.32     14.40 o 
   3   6  10      354.00      362.17     14.46 o 
  -4   7  10        9.04        8.84      6.81 o 
  -3   7  10        1.66        0.60      5.89 o 
 -15   1  11      239.25      215.90     14.62 o 
 -14   1  11      120.63      124.00     11.43 o 
 -13   1  11      188.73      169.90     12.12 o 
 -12   1  11      380.83      343.55     17.58 o 
 -11   1  11       18.65       16.38      6.06 o 
 -10   1  11      682.05      602.18     25.09 o 
  -9   1  11        4.10        3.88      7.76 o 
  -8   1  11      575.20      523.29     17.38 o 
  -7   1  11       46.96       34.06      5.32 o 
  -6   1  11      353.29      327.25     11.45 o 
  -5   1  11      298.66      280.76     10.40 o 
  -4   1  11       87.39      103.14      5.88 o 
  -3   1  11      599.12      658.73     17.83 o 
  -2   1  11        2.78        4.37      2.86 o 
  -1   1  11      900.50      956.07     32.33 o 
   0   1  11      119.32      190.26      9.92 o 
   1   1  11      597.14      505.85     21.86 o 
   2   1  11      374.93      361.91     14.23 o 
   3   1  11      238.62      195.20     10.37 o 
   4   1  11      336.44      284.08     15.33 o 
   5   1  11       58.75       64.67      8.45 o 
   6   1  11      243.52      263.75     15.10 o 
   7   1  11       18.90       15.19      6.40 o 
   8   1  11      189.10      212.02     14.62 o 
 -14   2  11      432.60      470.20     22.43 o 
 -13   2  11      443.01      485.12     22.63 o 
 -12   2  11      197.54      196.67     18.76 o 
 -11   2  11      792.73      818.10     31.79 o 
 -10   2  11        0.39        0.65      4.78 o 
  -9   2  11     1115.62     1129.20     33.29 o 
  -8   2  11      144.96      152.56     12.22 o 
  -7   2  11     1978.86     2013.90     53.43 o 
  -6   2  11      560.38      598.34     19.89 o 
  -5   2  11     1217.85     1230.53     34.44 o 
  -4   2  11     1399.14     1381.56     37.80 o 
  -3   2  11      163.58      164.33      9.58 o 
  -2   2  11     1508.44     1480.75     34.33 o 
  -1   2  11       19.78       21.45      4.14 o 
   0   2  11     1253.48     1293.35     30.74 o 
   1   2  11      334.97      338.86     13.94 o 
   2   2  11      677.79      633.68     21.01 o 
   3   2  11      671.28      705.14     22.76 o 
   4   2  11      152.76      154.65     10.12 o 
   5   2  11     1224.74     1172.43     33.95 o 
   6   2  11        0.76        4.11      6.35 o 
   7   2  11     1100.51     1045.52     37.58 o 
 -14   3  11      195.93      236.75     15.53 o 
 -13   3  11      458.67      496.58     32.37 o 
 -12   3  11      612.51      710.83     24.88 o 
 -11   3  11       94.20       76.95      8.24 o 
 -10   3  11      841.89      889.00     35.75 o 
  -9   3  11       41.75       61.91     16.81 o 
  -8   3  11      835.46      850.99     34.61 o 
  -7   3  11      456.33      478.36     27.20 o 
  -6   3  11     1332.67     1351.10     48.89 o 
  -5   3  11     1135.81     1196.22     44.05 o 
  -4   3  11      742.60      657.60     21.99 o 
  -3   3  11     1122.94     1157.25     33.28 o 
  -2   3  11        4.34        8.07      7.24 o 
  -1   3  11     1246.19     1179.95     33.79 o 
   0   3  11      146.25      134.55      8.04 o 
   1   3  11      768.00      857.70     22.90 o 
   2   3  11      395.85      379.95     15.60 o 
   3   3  11      302.30      339.57     14.78 o 
   4   3  11      586.63      613.91     21.65 o 
   5   3  11       17.96       22.41      6.81 o 
   6   3  11      788.44      792.38     26.31 o 
 -12   4  11       55.72       52.32      9.76 o 
 -11   4  11      307.44      305.28     18.95 o 
 -10   4  11        4.74        2.83      5.89 o 
  -9   4  11      314.64      337.62     19.66 o 
  -8   4  11        7.64        9.91      6.06 o 
  -7   4  11      244.35      233.62     20.71 o 
  -6   4  11       17.32       18.51      6.62 o 
  -5   4  11       62.91       51.06      8.91 o 
  -4   4  11      315.33      301.83     18.29 o 
  -3   4  11       25.03       33.30      7.77 o 
  -2   4  11      558.91      589.33     21.18 o 
  -1   4  11        5.94        6.29      4.66 o 
   0   4  11      502.29      544.34     20.21 o 
   1   4  11       57.66       61.73      6.35 o 
   2   4  11      169.89      173.76      9.59 o 
   3   4  11      163.28      164.39      9.26 o 
   4   4  11       39.05       40.11      6.72 o 
   5   4  11      240.04      274.94     14.32 o 
 -10   5  11        1.53       -1.50      5.70 o 
  -9   5  11        0.43        4.67      5.89 o 
  -8   5  11        4.66        7.76      5.94 o 
  -7   5  11        3.19        0.89      5.43 o 
  -6   5  11        0.21       -1.75      4.66 o 
  -5   5  11        5.28       13.30      6.35 o 
  -4   5  11        2.32        0.54      5.43 o 
  -3   5  11       25.99       20.32      7.08 o 
  -2   5  11        2.83        3.56      5.94 o 
  -1   5  11        2.38        4.41      6.16 o 
   0   5  11        9.24       11.46      6.62 o 
   1   5  11        4.56        6.77      5.41 o 
   2   5  11       19.56       19.12      5.22 o 
   3   5  11        0.01        2.24      3.91 o 
  -6   6  11      114.28      122.54     13.49 o 
  -5   6  11      172.91      151.92     15.07 o 
  -4   6  11      230.75      235.40     17.15 o 
  -3   6  11       31.73       14.22      7.32 o 
  -2   6  11      383.06      382.38     22.17 o 
  -1   6  11        0.01       -2.18      6.16 o 
 -13   0  12      297.82      331.32     25.24 o 
 -12   0  12      744.44      872.24     47.31 o 
 -11   0  12       37.70       22.63      9.70 o 
 -10   0  12     1259.59     1389.81     67.51 o 
  -8   0  12      927.30      936.21     34.05 o 
  -7   0  12      371.20      357.94     20.39 o 
  -6   0  12      317.03      329.38     16.66 o 
  -5   0  12      728.60      772.13     29.03 o 
  -4   0  12      110.73      126.61     10.68 o 
  -3   0  12     1564.92     1717.83     55.47 o 
  -2   0  12       24.94       35.56      9.70 o 
  -1   0  12     1599.61     1540.42     68.90 o 
   0   0  12      246.75      271.76     20.71 o 
   1   0  12      831.54      778.58     40.84 o 
   2   0  12      796.29      697.44     37.59 o 
   4   0  12      847.94      882.89     45.38 o 
   5   0  12        9.19        5.17      8.41 o 
 -13   1  12      341.06      376.54     19.20 o 
 -12   1  12       66.38       66.35      8.91 o 
 -11   1  12      568.02      639.36     26.52 o 
 -10   1  12        8.48        5.17      5.24 o 
  -9   1  12      874.63      906.25     34.10 o 
  -8   1  12      108.02      129.46      9.48 o 
  -7   1  12      472.99      490.61     15.14 o 
  -6   1  12      465.91      503.42     18.11 o 
  -5   1  12      180.03      172.78     11.39 o 
  -4   1  12      891.82      933.88     23.83 o 
  -3   1  12       32.42       25.02      4.97 o 
  -2   1  12      766.66      734.17     27.04 o 
  -1   1  12       60.65       60.22      6.64 o 
   0   1  12      460.28      468.62     17.09 o 
   1   1  12      389.60      418.97     19.74 o 
   2   1  12      401.73      405.89     24.92 o 
   3   1  12      745.52      795.92     29.79 o 
   4   1  12       49.23       51.78     11.64 o 
   5   1  12      697.04      724.35     40.17 o 
 -13   2  12       12.90        6.44      6.35 o 
 -12   2  12       25.78       17.46      8.41 o 
 -11   2  12       12.27       10.71      6.47 o 
 -10   2  12       40.52       31.33      5.69 o 
  -9   2  12       10.67        8.41      6.16 o 
  -8   2  12       95.60       95.51     11.20 o 
  -7   2  12      167.09      177.91     13.49 o 
  -6   2  12       85.53       80.48     10.28 o 
  -5   2  12      103.83      117.55      8.94 o 
  -4   2  12       21.92        6.51      4.18 o 
  -3   2  12       48.59       34.89      4.97 o 
  -2   2  12       19.12       17.46      4.82 o 
  -1   2  12       27.81       20.63      5.07 o 
   0   2  12       14.01       12.51      4.59 o 
   1   2  12       51.10       41.15      5.95 o 
   2   2  12       59.63       86.21      8.05 o 
   3   2  12       22.27       12.75      5.09 o 
   4   2  12       85.46       68.00      9.15 o 
   5   2  12        8.89       13.44      6.35 o 
 -11   3  12      146.61      166.97     14.82 o 
 -10   3  12        0.00       -1.16      5.70 o 
  -9   3  12      102.90      107.80     12.25 o 
  -8   3  12       20.45       21.48      6.99 o 
  -7   3  12      144.59      128.37     12.98 o 
  -6   3  12       76.72       86.51     10.95 o 
  -5   3  12       68.84       49.59      8.65 o 
  -4   3  12       92.02       87.31     10.52 o 
  -3   3  12        0.31       -2.62      3.58 o 
  -2   3  12       85.62       89.58      7.04 o 
  -1   3  12       34.64       37.90      5.33 o 
   0   3  12       66.83       78.18      7.88 o 
   1   3  12      104.50      103.62      8.94 o 
   2   3  12       37.13       41.94      6.57 o 
   3   3  12       79.73       86.38      8.56 o 
   4   3  12       25.56       18.40      5.95 o 
 -10   4  12      456.56      424.63     23.33 o 
  -9   4  12       33.00       27.23      7.91 o 
  -8   4  12      346.85      326.49     19.90 o 
  -7   4  12      273.16      242.42     16.91 o 
  -6   4  12      255.52      245.87     17.15 o 
  -5   4  12      667.38      711.80     33.37 o 
  -4   4  12       82.91       74.10     10.74 o 
  -3   4  12      671.64      691.05     30.65 o 
  -2   4  12        2.79       13.84      6.81 o 
  -1   4  12      537.82      515.60     63.47 o 
   0   4  12      132.44      133.18      9.10 o 
   1   4  12      282.38      276.54     14.08 o 
   2   4  12      279.61      294.50     14.73 o 
  -5   5  12      107.24      120.62     13.72 o 
  -4   5  12      851.90      922.34     41.81 o 
  -3   5  12       14.85       15.69      7.53 o 
  -2   5  12      907.63      930.46     41.17 o 
 -10   1  13      247.35      195.69     11.68 o 
  -9   1  13       49.40       35.59      8.45 o 
  -8   1  13      191.63      182.73     14.40 o 
  -7   1  13      109.41      109.99      9.19 o 
  -6   1  13       77.44       86.05      7.78 o 
  -5   1  13      267.22      311.37     13.55 o 
  -4   1  13        3.07        4.63      4.07 o 
  -3   1  13      500.90      534.58     22.44 o 
  -2   1  13       15.85       42.38      7.31 o 
  -1   1  13      394.32      333.28     16.48 o 
   0   1  13       85.38       89.01      9.82 o 
   1   1  13       83.55       69.61      8.91 o 
   2   1  13      154.46      145.06     12.11 o 
 -10   2  13       16.31       26.75      8.54 o 
  -9   2  13      525.18      491.48     24.47 o 
  -8   2  13      250.76      280.78     18.07 o 
  -7   2  13      420.45      440.99     22.89 o 
  -6   2  13      651.99      692.81     31.10 o 
  -5   2  13      149.88      129.33     10.30 o 
  -4   2  13      790.83      788.06     24.92 o 
  -3   2  13        0.16        0.65      4.48 o 
  -2   2  13      675.39      691.46     34.86 o 
  -1   2  13      194.83      200.81     11.40 o 
   0   2  13      449.71      443.38     17.29 o 
   1   2  13      419.12      446.82     35.82 o 
  -8   3  13      380.81      379.01     26.86 o 
  -7   3  13      423.86      465.22     25.25 o 
  -6   3  13      297.40      246.22     17.15 o 
  -5   3  13      610.06      660.49     29.76 o 
  -4   3  13       39.00       44.62      9.14 o 
  -3   3  13      678.45      658.79     34.01 o 
  -2   3  13       18.56       14.41      8.08 o 
  -1   3  13      536.32      603.90     21.52 o 
                                                 
